# Supplementary material for: Assessment of paralogue annotation for improving diagnostic accuracy in CALM1, CALM2, and CALM3 genes
Source: Front Genet. 2026 Jul 15;17:1761341. doi: 10.3389/fgene.2026.1761341 (PMC13413168; doi:10.3389/fgene.2026.1761341)
Supplement: Supplementary file 1 [file Table2.xlsx]

## Sheet: SpliceAI Table
			CALM1 Splice AI Scores				CALM2 Splice AI Scores				CALM3 Splice AI Scores
cDNA change	Protein variant	Domain	Acceptor Loss	Donor Loss	Acceptor Gain	Donor Gain	Acceptor Loss	Donor Loss	Acceptor Gain	Donor Gain	Acceptor Loss	Donor Loss	Acceptor Gain	Donor Gain
c.89C>G	T30R	EF-hand 1	0	0	0	0	0	0	0	0	N/A	N/A	N/A	N/A
c.89C>G	T30S	EF-hand 1	N/A	N/A	N/A	N/A	N/A	N/A	N/A	N/A	0	0	0.01	0
c.104C>T	T35I	EF-hand 1	0	0	0	0	0	0	0	0	0.03	0.02	0.01	0.01
c.136G>A	E46K	EF-hand 2	0	0	0	0	0.01	0	0	0	0.03	0.02	0.01	0.01
c.161A>T	N54I	EF-hand 2	0	0	0	0	0	0	0	0	0	0	0	0.03
c.203A>C	E68A	EF-hand 2	0	0	0.02	0	0	0	0	0	0	0	0	0.01
c.248A>G	E83G	EF-hand 3	0	0	0	0	0	0	0	0	0	0	0	0
c.268T>C	F90L	EF-hand 2	0	0	0	0	0	0	0	0	0	0	0	0
c.281A>C	D94A	EF-hand 3	0	0	0	0.01	0	0	0	0	0	0	0	0
c.286G>T	D96Y	EF-hand 2	0.11	0.05	0.33	0	0.01	0	0.15	0	0.04	0	0.29	0
c.286G>C	D96H	EF-hand 2	0.02	0.03	0.19	0	0.01	0	0.17	0	0.02	0	0.27	0
c.287A>T	D96V	EF-hand 3	0.01	0	0.01	0	0.01	0	0	0	0.31	0	0	0
c.287A>G	D96G	EF-hand 2	0.01	0	0	0	0.01	0	0	0	0.17	0	0.01	0
c.293A>G	N98S	EF-hand 2	0.03	0	0.01	0	0.01	0	0.03	0	0.02	0	0	0
c.293A>C	N98T	EF-hand 3	0	0	0	0	0	0	0	0	0.03	0	0	0
c.293A>T	N98I	EF-hand 3	0	0	0.1	0	0	0	0	0	0	0	0.02	0
c.294T>A	N98K	EF-hand 3	0.01	0	0.05	0	0.01	0	0.05	0	0.02	0	0.01	0
c.307G>A	A103T	EF-hand 3	0	0	0.02	0	0	0	0.01	0	0	0	0.03	0
c.308C>T	A103V	EF-hand 3	0.01	0	0	0	0.01	0	0	0	0	0	0	0
c.313G>A	E105K	EF-hand 3	0.02	0	0.01	0	0	0	0	0	0	0	0.02	0
c.313G>C	E105Q	EF-hand 3	0.02	0	0.01	0	0	0	0	0	0	0	0.02	0
c.314A>C	E105A	EF-hand 2	0	0	0	0	0	0	0	0	0.01	0	0	0
c.328A>T	M110L	EF-hand 3	0	0	0.03	0	0	0	0	0	0	0	0	0
c.340G>A	G114R	EF-hand 3	0	0	0.01	0	0	0	0	0	0	0	0.01	0
c.340G>T	G114W	EF-hand 3	0.01	0.01	0.01	0	0	0	0	0	0	0	0.01	0
c.388G>T	D130Y	EF-hand 4	0	0	0	0	0	0	0	0	0	0	0.01	0
c.388G>A	D130N	EF-hand 4	0	0	0	0	0	0	0	0	0	0	0.01	0
c.389A>G	D130G	EF-hand 4	0.01	0.01	0	0.14	0	0.01	0	0.57	0	0	0.01	0
c.389A>C	D130A	EF-hand 4	0	0	0	0	0	0	0	0	0	0	0	0
c.389A>T	D130V	EF-hand 4	0	0	0	0	0	0	0	0	0	0	0	0
c.390C>G	D130E	EF-hand 4	N/A	N/A	N/A	N/A	N/A	N/A	N/A	N/A	0	0	0.01	0
c.390T>A	D130E	EF-hand 5	0	0	0	0	0	0	0	0	N/A	N/A	N/A	N/A
c.390T>G	D130E	EF-hand 5	0	0	0	0	0	0	0	0	N/A	N/A	N/A	N/A
c.394G>A	D132N	EF-hand 4	0	0	0	0	0	0	0	0	0	0	0.01	0
c.394G>C	D132H	EF-hand 4	0	0	0	0	0	0	0	0	0	0	0.02	0
c.394G>T	D132Y	EF-hand 4	0.01	0	0	0	0	0	0	0	0	0	0.01	0
c.395A>G	D132G	EF-hand 4	0.01	0	0	0	0	0	0	0	0	0	0.01	0
c.395A>T	D132V	EF-hand 4	0	0	0	0	0	0	0	0	0	0	0.01	0
c.396T>A	D132E	EF-hand 4	0	0	0	0	0	0	0	0	0	0	0	0
c.396T>G	D132E	EF-hand 4	0.01	0	0	0	0	0	0	0	0	0	0.02	0
c.397G>A	G133S	EF-hand 4	0.01	0	0	0	0	0	0	0	0.01	0	0.02	0
c.398G>T	G133V	EF-hand 4	0.01	0	0	0	0	0	0	0	0.01	0	0.02	0
c.398G>A	G133E	EF-hand 4	0	0	0	0	0	0	0	0	0	0	0	0
c.400G>A	D134N	EF-hand 4	0	0	0	0	0	0	0	0.48	0	0	0	0
c.400G>C	D134H	EF-hand 4	0	0	0	0	0	0	0	0	0	0	0.01	0.01
c.402C>G	D134E	EF-hand 4	0.01	0	0	0	N/A	N/A	N/A	N/A	N/A	N/A	N/A	N/A
c.402C>A	D134E	EF-hand 4	0	0	0	0	N/A	N/A	N/A	N/A	N/A	N/A	N/A	N/A
c.402T>A	D134E	EF-hand 4	N/A	N/A	N/A	N/A	0	0	0	0.01	0	0	0	0
c.402T>G	D134E	EF-hand 4	N/A	N/A	N/A	N/A	0	0	0	0.56	0	0	0.01	0
c.404G>T	G135V	EF-hand 4	0	0	0	0	0	0	0	0	0	0	0	0.01
c.404G>A	G135E	EF-hand 4	0	0	0	0	0	0	0	0	0.01	0	0	0.01
c.407A>C	Q136P	EF-hand 4	0	0	0	0	0	0	0	0	0.01	0	0	0
c.414C>A	N138K	EF-hand 4	0	0	0	0	0	0	0	0	N/A	N/A	N/A	N/A
c.414C>G	N138K	EF-hand 4	0.01	0	0	0.07	0	0	0	0.01	N/A	N/A	N/A	N/A
c.414T>G	N138K	EF-hand 4	N/A	N/A	N/A	N/A	N/A	N/A	N/A	N/A	0.01	0	0.01	0.01
c.414T>A	N138K	EF-hand 4	N/A	N/A	N/A	N/A	N/A	N/A	N/A	N/A	0	0	0	0
c.419A>T	E140V	EF-hand 4	0.01	0.24	0	0.98	0.01	0.08	0	0.95	0.01	0	0.02	0.21
c.421G>A	E141K	EF-hand 4	0.21	0.28	0	0.03	0.17	0.35	0	0.38	0.03	0.07	0	0.26
c.422A>T	E141V	EF-hand 4	0.19	0	0	0	0.06	0.03	0.01	0	0.01	0	0.05	0
c.422A>G	E141G	EF-hand 4	0	0	0.03	0	0.03	0.02	0.08	0.01	0.01	0	0.02	0
c.423G>T	E141D	EF-hand 4	N/A	N/A	N/A	N/A	0.03	0	0.1	0.01	0.01	0	0.01	0
c.423G>C	E141D	EF-hand 4	N/A	N/A	N/A	N/A	0.03	0.01	0.05	0	0.01	0	0	0
c.423A>T	E141D	EF-hand 4	0	0	0.04	0	N/A	N/A	N/A	N/A	N/A	N/A	N/A	N/A
c.423A>C	E141D	EF-hand 4	0	0	0	0	N/A	N/A	N/A	N/A	N/A	N/A	N/A	N/A
c.424T>A	F142I	EF-hand 4	0	0	0.01	0	0	0	0.11	0.01	0.01	0	0.06	0
c.424T>C	F142L	EF-hand 4	0.01	0	0	0	0.01	0	0.03	0.01	0.01	0	0	0
c.426T>G	F142L	EF-hand 4	N/A	N/A	N/A	N/A	0	0	0.01	0	0.01	0	0.01	0
c.426T>A	F142L	EF-hand 4	N/A	N/A	N/A	N/A	0.18	0.07	0.03	0	0.02	0	0.02	0.01
c.424T>C	F142L	EF-hand 4	0.01	0	0	0	N/A	N/A	N/A	N/A	N/A	N/A	N/A	N/A
c.426C>G	F142L	EF-hand 4	0.06	0	0	0	N/A	N/A	N/A	N/A	N/A	N/A	N/A	N/A
c.426C>A	F142L	EF-hand 4	0.26	0	0	0	N/A	N/A	N/A	N/A	N/A	N/A	N/A	N/A
c.426C>G	F142L	EF-hand 4	0.06	0	0	0	N/A	N/A	N/A	N/A	N/A	N/A	N/A	N/A
c.434T>G	M145R	EF-hand 4	0.01	0	0.01	0	0.01	0	0.1	0.03	0.02	0	0.01	0
Footnote: SpliceAI scores extracted using https://spliceailookup.broadinstitute.org/.
	Color coding per SpliceAI UI methods. Scores of 0.2 or higher appear in green, 0.5 or higher appear in yellow, and 0.8 or higher appear in red. Higher scores indicating a greater likelihood that the variant affects splicing.
	"N/A" indicates the specified cDNA and protein description does not apply to this gene column
