# Supplementary material for: Assessment of paralogue annotation for improving diagnostic accuracy in CALM1, CALM2, and CALM3 genes
Source: Front Genet. 2026 Jul 15;17:1761341. doi: 10.3389/fgene.2026.1761341 (PMC13413168; doi:10.3389/fgene.2026.1761341)
Supplement: Supplementary file 3 [file Table1.xlsx]

## Sheet: Supplemental Table 1 key
Sheet Name	Content	Columns
Raw_data_ClinVar_17APR2024	ClinVar data from CALM1, CALM2, and CALM3 extracted on April 17th 2024	ClinVar variant names: cDNA and protein variant, Gene name, Submitter conditions, Accession #, GRCh37 build and location, GRCh38 build and location, Variation ID, AlleleID, dbSNP ID, Cannonical SPDI, Variant Type, Molecular consequence, Germline classification, Submission date, Germline review status, ClinVar search date logged
Raw_data_Mastermind_11FEB2024	Data identifed from the literature and curated in Mastermind for the CALM1, CALM2, and CALM3 genes from Feburary 11th 2024	Variant, gene, cDNA_variant, mmkey (protein description), Variant cDNA with protein, diseases (associated diseases in PMIDs), applied_categories (acmg criteria), acmg_call, variant_desc (p. protein description), manual_categories (manually applied ACMG criteria from PMIDs), canonical_tx (canonical transcript), grch38_variant, grch38_chromosome, grch38_pos (genomic position), grch38_ref (reference…
Combined_raw_data	Data from literature derived variants in Mastermind combined with extracted ClinVar data organized by cDNA description	Variants:cDNA change, protein variant; Condition: ClinVar and Mastermind; ClinVar ACMG classification: CALM1, CALM2, CALM3; Mastermind ACMG classification: CALM1, CALM2, CALM3; Application ACMG categories in Mastermind; CALM1_applied_categories, CALM2_applied_categories, CALM3_applied_categories, Either database a VUS?: CALM1, CALM2, CALM3; Either Databse with a P/LP?:CALM1, CALM2, CALM3; Compari…

## Sheet: Raw_data_ClinVar_17APR2024
Name	Name	Protein variant	Gene(s)	Protein change	Condition(s)	Accession	GRCh37Chromosome	GRCh37Location	GRCh38Chromosome	GRCh38Location	VariationID	AlleleID(s)	dbSNP ID	Canonical SPDI	Variant type	Molecular consequence	Germline classification	Germline date last evaluated	Germline review status	Somatic clinical impact	Somatic clinical impact date last evaluated	Somatic clinical impact review status	Oncogenicity classification	Oncogenicity date last evaluated	Oncogenicity review status	ClinVar search date
NM_006888.6(CALM1):c.62A>G (p.Asp21Gly)	NM_006888.6(CALM1):c.62A>G	(p.Asp21Gly)	CALM1	D21G, D22G	Cardiovascular phenotype	VCV001752706	14	90867630	14	90401286	1752706	1801140		NC_000014.9:90401285:A:G	single nucleotide variant	5 prime UTR variant|missense variant	Uncertain significance	2022-01-01	criteria provided, single submitter							2024-04-17
NM_006888.6(CALM1):c.67G>T (p.Asp23Tyr)	NM_006888.6(CALM1):c.67G>T	(p.Asp23Tyr)	CALM1	D23Y, D24Y	not provided	VCV000422483	14	90867635	14	90401291	422483	409166	rs1064795808	NC_000014.9:90401290:G:T	single nucleotide variant	5 prime UTR variant|missense variant	Uncertain significance	2016-01-01	criteria provided, single submitter							2024-04-17
NM_006888.6(CALM1):c.70G>A (p.Gly24Ser)	NM_006888.6(CALM1):c.70G>A	(p.Gly24Ser)	CALM1	G25S, G24S	Catecholaminergic polymorphic ventricular tachycardia 4|Long QT syndrome 14	VCV002061992	14	90867638	14	90401294	2061992	2121140		NC_000014.9:90401293:G:A	single nucleotide variant	5 prime UTR variant|missense variant	Uncertain significance	2021-01-01	criteria provided, single submitter							2024-04-17
NM_006888.6(CALM1):c.88A>C (p.Thr30Pro)	NM_006888.6(CALM1):c.88A>C	(p.Thr30Pro)	CALM1	T30P, T31P	not provided	VCV000384090	14	90867656	14	90401312	384090	373937	rs1057521851	NC_000014.9:90401311:A:C	single nucleotide variant	5 prime UTR variant|missense variant	Likely pathogenic	2016-01-01	criteria provided, single submitter							2024-04-17
NM_006888.6(CALM1):c.106G>C (p.Val36Leu)	NM_006888.6(CALM1):c.106G>C	(p.Val36Leu)	CALM1	V37L, V36L	Long QT syndrome 14|Catecholaminergic polymorphic ventricular tachycardia 4	VCV000845207	14	90867674	14	90401330	845207	841903	rs1887015236	NC_000014.9:90401329:G:C	single nucleotide variant	5 prime UTR variant|missense variant	Uncertain significance	2022-01-01	criteria provided, single submitter							2024-04-17
NM_006888.6(CALM1):c.157A>G (p.Ile53Val)	NM_006888.6(CALM1):c.157A>G	(p.Ile53Val)	CALM1	I53V, I17V, I54V	Catecholaminergic polymorphic ventricular tachycardia 4|Long QT syndrome 14	VCV000475380	14	90867725	14	90401381	475380	464421	rs1555365887	NC_000014.9:90401380:A:G	single nucleotide variant	missense variant	Uncertain significance	2017-01-01	criteria provided, single submitter							2024-04-17
NM_006888.6(CALM1):c.161A>T (p.Asn54Ile)	NM_006888.6(CALM1):c.161A>T	(p.Asn54Ile)	CALM1	N54I, N18I, N55I	Catecholaminergic polymorphic ventricular tachycardia 4	VCV000039757	14	90867729	14	90401385	39757	48356	rs267607276	NC_000014.9:90401384:A:T	single nucleotide variant	missense variant	Likely pathogenic	2020-01-01	criteria provided, single submitter							2024-04-17
NM_006888.6(CALM1):c.210G>T (p.Leu70Phe)	NM_006888.6(CALM1):c.210G>T	(p.Leu70Phe)	CALM1	L34F, L70F, L71F	not provided	VCV001810153	14	90870237	14	90403893	1810153	1867156		NC_000014.9:90403892:G:T	single nucleotide variant	missense variant	Uncertain significance	2022-01-01	criteria provided, single submitter							2024-04-17
NM_006888.6(CALM1):c.260G>A (p.Arg87His)	NM_006888.6(CALM1):c.260G>A	(p.Arg87His)	CALM1	R51H, R87H, R88H	Cardiovascular phenotype	VCV001793782	14	90870287	14	90403943	1793782	1845907		NC_000014.9:90403942:G:A	single nucleotide variant	missense variant	Uncertain significance	2021-01-01	criteria provided, single submitter							2024-04-17
NM_006888.6(CALM1):c.268T>C (p.Phe90Leu)	NM_006888.6(CALM1):c.268T>C	(p.Phe90Leu)	CALM1	F90L, F54L, F91L	Long QT syndrome 14	VCV000183232	14	90870295	14	90403951	183232	181365	rs730882253	NC_000014.9:90403950:T:C	single nucleotide variant	missense variant	Likely pathogenic	2020-01-01	criteria provided, single submitter							2024-04-17
NM_006888.6(CALM1):c.280G>C (p.Asp94His)	NM_006888.6(CALM1):c.280G>C	(p.Asp94His)	CALM1	D94H, D58H, D95H	Catecholaminergic polymorphic ventricular tachycardia 4|Long QT syndrome 14	VCV000945682	14	90870307	14	90403963	945682	927193	rs1887099943	NC_000014.9:90403962:G:C	single nucleotide variant	missense variant	Uncertain significance	2019-01-01	criteria provided, single submitter							2024-04-17
NM_006888.6(CALM1):c.286G>T (p.Asp96Tyr)	NM_006888.6(CALM1):c.286G>T	(p.Asp96Tyr)	CALM1	D97Y, D60Y, D96Y	Long QT syndrome 14|Catecholaminergic polymorphic ventricular tachycardia 4	VCV002100843	14	90870723	14	90404379	2100843	2154857		NC_000014.9:90404378:G:T	single nucleotide variant	missense variant	Pathogenic	2022-01-01	criteria provided, single submitter							2024-04-17
NM_006888.6(CALM1):c.287A>G (p.Asp96Gly)	NM_006888.6(CALM1):c.287A>G	(p.Asp96Gly)	CALM1	D60G, D96G, D97G	not provided	VCV001675547	14	90870724	14	90404380	1675547	1666931	rs2139771574	NC_000014.9:90404379:A:G	single nucleotide variant	missense variant	Uncertain significance	2022-01-01	criteria provided, single submitter							2024-04-17
NM_006888.6(CALM1):c.293A>G (p.Asn98Ser)	NM_006888.6(CALM1):c.293A>G	(p.Asn98Ser)	CALM1	N98S, N62S, N99S	Cardiovascular phenotype|Catecholaminergic polymorphic ventricular tachycardia 4|Catecholaminergic polymorphic ventricular tachycardia 4|Long QT syndrome 14|Catecholaminergic polymorphic ventricular tachycardia	VCV000039758	14	90870730	14	90404386	39758	48357	rs267607277	NC_000014.9:90404385:A:G	single nucleotide variant	missense variant	Pathogenic/Likely pathogenic	2023-01-01	criteria provided, multiple submitters, no conflicts							2024-04-17
NM_006888.6(CALM1):c.299A>G (p.Tyr100Cys)	NM_006888.6(CALM1):c.299A>G	(p.Tyr100Cys)	CALM1	Y100C, Y101C, Y64C	not provided	VCV001712675	14	90870736	14	90404392	1712675	1760341		NC_000014.9:90404391:A:G	single nucleotide variant	missense variant	Uncertain significance	2022-01-01	criteria provided, single submitter							2024-04-17
NM_006888.6(CALM1):c.301A>G (p.Ile101Val)	NM_006888.6(CALM1):c.301A>G	(p.Ile101Val)	CALM1	I65V, I101V, I102V	Long QT syndrome 14|Catecholaminergic polymorphic ventricular tachycardia 4	VCV000644229	14	90870738	14	90404394	644229	642780	rs1595102592	NC_000014.9:90404393:A:G	single nucleotide variant	missense variant	Uncertain significance	2018-01-01	criteria provided, single submitter							2024-04-17
NM_006888.6(CALM1):c.313G>A (p.Glu105Lys)	NM_006888.6(CALM1):c.313G>A	(p.Glu105Lys)	CALM1	E105K, E106K, E69K	not provided	VCV000388500	14	90870750	14	90404406	388500	373939	rs1057523130	NC_000014.9:90404405:G:A	single nucleotide variant	missense variant	Likely pathogenic	2016-01-01	criteria provided, single submitter							2024-04-17
NM_006888.6(CALM1):c.319C>T (p.Arg107Cys)	NM_006888.6(CALM1):c.319C>T	(p.Arg107Cys)	CALM1	R107C, R108C, R71C	not provided	VCV001338938	14	90870756	14	90404412	1338938	1329981	rs751143097	NC_000014.9:90404411:C:T	single nucleotide variant	missense variant	Uncertain significance	2022-01-01	criteria provided, single submitter							2024-04-17
NM_006888.6(CALM1):c.322C>G (p.His108Asp)	NM_006888.6(CALM1):c.322C>G	(p.His108Asp)	CALM1	H108D, H109D, H72D	not provided	VCV001677533	14	90870759	14	90404415	1677533	1669223	rs2139771617	NC_000014.9:90404414:C:G	single nucleotide variant	missense variant	Uncertain significance	2021-01-01	criteria provided, single submitter							2024-04-17
NM_006888.6(CALM1):c.328A>C (p.Met110Leu)	NM_006888.6(CALM1):c.328A>C	(p.Met110Leu)	CALM1	M110L, M111L, M74L	Long QT syndrome 14|Catecholaminergic polymorphic ventricular tachycardia 4	VCV001424459	14	90870765	14	90404421	1424459	1438335	rs2139771638	NC_000014.9:90404420:A:C	single nucleotide variant	missense variant	Uncertain significance	2022-01-01	criteria provided, single submitter							2024-04-17
NM_006888.6(CALM1):c.358G>A (p.Glu120Lys)	NM_006888.6(CALM1):c.358G>A	(p.Glu120Lys)	CALM1|LOC126862021	E120K, E121K, E84K	Catecholaminergic polymorphic ventricular tachycardia 4|Long QT syndrome 14	VCV001718023	14	90870795	14	90404451	1718023	1771999		NC_000014.9:90404450:G:A	single nucleotide variant	missense variant	Uncertain significance	2022-01-01	criteria provided, single submitter							2024-04-17
NM_006888.6(CALM1):c.389A>G (p.Asp130Gly)	NM_006888.6(CALM1):c.389A>G	(p.Asp130Gly)	CALM1|LOC126862021	D130G, D94G, D131G	not provided|Long QT syndrome 14	VCV000183230	14	90870826	14	90404482	183230	181363	rs730882252	NC_000014.9:90404481:A:G	single nucleotide variant	missense variant	Pathogenic/Likely pathogenic	2020-01-01	criteria provided, multiple submitters, no conflicts							2024-04-17
NM_006888.6(CALM1):c.392T>C (p.Ile131Thr)	NM_006888.6(CALM1):c.392T>C	(p.Ile131Thr)	CALM1|LOC126862021	I131T, I95T, I132T	Cardiovascular phenotype	VCV002624730	14	90870829	14	90404485	2624730	2793819		NC_000014.9:90404484:T:C	single nucleotide variant	missense variant	Uncertain significance	2023-01-01	criteria provided, single submitter							2024-04-17
NM_006888.6(CALM1):c.394G>A (p.Asp132Asn)	NM_006888.6(CALM1):c.394G>A	(p.Asp132Asn)	CALM1|LOC126862021	D96N, D132N, D133N	Long QT syndrome 14|Catecholaminergic polymorphic ventricular tachycardia 4	VCV000639902	14	90870831	14	90404487	639902	642781	rs1595102640	NC_000014.9:90404486:G:A	single nucleotide variant	missense variant	Pathogenic	2018-01-01	criteria provided, single submitter							2024-04-17
NM_006888.6(CALM1):c.395A>G (p.Asp132Gly)	NM_006888.6(CALM1):c.395A>G	(p.Asp132Gly)	CALM1|LOC126862021	D132G, D133G, D96G	Catecholaminergic polymorphic ventricular tachycardia 4|Long QT syndrome 14	VCV001362982	14	90870832	14	90404488	1362982	1396302	rs1887113791	NC_000014.9:90404487:A:G	single nucleotide variant	missense variant	Pathogenic	2023-01-01	criteria provided, single submitter							2024-04-17
NM_006888.6(CALM1):c.395A>T (p.Asp132Val)	NM_006888.6(CALM1):c.395A>T	(p.Asp132Val)	CALM1|LOC126862021	D133V, D132V, D96V	Catecholaminergic polymorphic ventricular tachycardia 4|Long QT syndrome 14	VCV000948239	14	90870832	14	90404488	948239	927194	rs1887113791	NC_000014.9:90404487:A:T	single nucleotide variant	missense variant	Pathogenic	2019-01-01	criteria provided, single submitter							2024-04-17
NM_006888.6(CALM1):c.398G>C (p.Gly133Ala)	NM_006888.6(CALM1):c.398G>C	(p.Gly133Ala)	CALM1|LOC126862021	G97A, G133A, G134A	Catecholaminergic polymorphic ventricular tachycardia 4|Long QT syndrome 14	VCV002953702	14	90870835	14	90404491	2953702	3113802		NC_000014.9:90404490:G:C	single nucleotide variant	missense variant	Uncertain significance	2023-01-01	criteria provided, single submitter							2024-04-17
NM_006888.6(CALM1):c.398G>A (p.Gly133Glu)	NM_006888.6(CALM1):c.398G>A	(p.Gly133Glu)	LOC126862021|CALM1	G133E, G134E, G97E	Catecholaminergic polymorphic ventricular tachycardia 4|Long QT syndrome 14	VCV000542137	14	90870835	14	90404491	542137	528327	rs1555366045	NC_000014.9:90404490:G:A	single nucleotide variant	missense variant	Likely pathogenic	2020-01-01	criteria provided, single submitter							2024-04-17
NM_006888.6(CALM1):c.402C>G (p.Asp134Glu)	NM_006888.6(CALM1):c.402C>G	(p.Asp134Glu)	CALM1|LOC126862021	D135E, D134E, D98E	Catecholaminergic polymorphic ventricular tachycardia 4|Long QT syndrome 14	VCV002132986	14	90870839	14	90404495	2132986	2191825		NC_000014.9:90404494:C:G	single nucleotide variant	missense variant	Uncertain significance	2022-01-01	criteria provided, single submitter							2024-04-17
NM_006888.6(CALM1):c.419A>T (p.Glu140Val)	NM_006888.6(CALM1):c.419A>T	(p.Glu140Val)	CALM1|LOC126862021	E140V, E104V, E141V	not provided	VCV000418107	14	90870856	14	90404512	418107	409167	rs1064793078	NC_000014.9:90404511:A:T	single nucleotide variant	missense variant	Likely pathogenic	2016-01-01	criteria provided, single submitter							2024-04-17
NM_006888.6(CALM1):c.422A>T (p.Glu141Val)	NM_006888.6(CALM1):c.422A>T	(p.Glu141Val)	CALM1|LOC126862021	E105V, E141V, E142V	Long QT syndrome 14	VCV000974613	14	90871033	14	90404689	974613	962909	rs1887120112	NC_000014.9:90404688:A:T	single nucleotide variant	missense variant	Pathogenic	2020-01-01	criteria provided, single submitter							2024-04-17
NM_006888.6(CALM1):c.422A>G (p.Glu141Gly)	NM_006888.6(CALM1):c.422A>G	(p.Glu141Gly)	CALM1|LOC126862021	E105G, E141G, E142G	Long QT syndrome 14	VCV000974612	14	90871033	14	90404689	974612	962908	rs1887120112	NC_000014.9:90404688:A:G	single nucleotide variant	missense variant	Pathogenic	2020-01-01	criteria provided, single submitter							2024-04-17
NM_006888.6(CALM1):c.424T>C (p.Phe142Leu)	NM_006888.6(CALM1):c.424T>C	(p.Phe142Leu)	LOC126862021|CALM1	F142L, F143L, F106L	Long QT syndrome 14|Catecholaminergic polymorphic ventricular tachycardia 4|not provided	VCV000426161	14	90871035	14	90404691	426161	415407	rs1085307479	NC_000014.9:90404690:T:C	single nucleotide variant	missense variant	Pathogenic	2023-01-01	criteria provided, multiple submitters, no conflicts							2024-04-17
NM_006888.6(CALM1):c.426C>A (p.Phe142Leu)	NM_006888.6(CALM1):c.426C>A	(p.Phe142Leu)	CALM1|LOC126862021	F142L, F143L, F106L	Long QT syndrome 14|Catecholaminergic polymorphic ventricular tachycardia 4	VCV000961658	14	90871037	14	90404693	961658	948723	rs199744595	NC_000014.9:90404692:C:A	single nucleotide variant	missense variant	Pathogenic	2021-01-01	criteria provided, single submitter							2024-04-17
NM_006888.6(CALM1):c.426C>G (p.Phe142Leu)	NM_006888.6(CALM1):c.426C>G	(p.Phe142Leu)	CALM1|LOC126862021	F142L, F143L, F106L	Long QT syndrome 14	VCV000183231	14	90871037	14	90404693	183231	181364	rs199744595	NC_000014.9:90404692:C:G	single nucleotide variant	missense variant	Pathogenic	2020-01-01	criteria provided, single submitter							2024-04-17
NM_001743.6(CALM2):c.434T>G (p.Met145Arg)	NM_001743.6(CALM2):c.434T>G	(p.Met145Arg)	CALM2	M109R, M145R, M193R	Long QT syndrome 1	VCV000576319	2	47387931	2	47160792	576319	561550	rs1558693760	NC_000002.12:47160791:A:C	single nucleotide variant	missense variant	Likely pathogenic	2018-01-01	criteria provided, single submitter							2024-04-17
NM_001743.6(CALM2):c.423G>C (p.Glu141Asp)	NM_001743.6(CALM2):c.423G>C	(p.Glu141Asp)	CALM2	E105D, E189D, E141D	Long QT syndrome 1	VCV001467722	2	47387942	2	47160803	1467722	1462104	rs2103821507	NC_000002.12:47160802:C:G	single nucleotide variant	missense variant	Likely pathogenic	2022-01-01	criteria provided, single submitter							2024-04-17
NM_001743.6(CALM2):c.414C>A (p.Asn138Lys)	NM_001743.6(CALM2):c.414C>A	(p.Asn138Lys)	CALM2	N102K, N138K, N186K	Long QT syndrome 1	VCV000650245	2	47388869	2	47161730	650245	630071	rs1553431702	NC_000002.12:47161729:G:T	single nucleotide variant	missense variant	Uncertain significance	2019-01-01	criteria provided, single submitter							2024-04-17
NM_001743.6(CALM2):c.414C>G (p.Asn138Lys)	NM_001743.6(CALM2):c.414C>G	(p.Asn138Lys)	CALM2	N102K, N186K, N138K	Long QT syndrome 15	VCV000488476	2	47388869	2	47161730	488476	481344	rs1553431702	NC_000002.12:47161729:G:C	single nucleotide variant	missense variant	Pathogenic	2017-01-01	criteria provided, single submitter							2024-04-17
NM_001743.6(CALM2):c.407A>C (p.Gln136Pro)	NM_001743.6(CALM2):c.407A>C	(p.Gln136Pro)	CALM2	Q136P, Q100P, Q184P	Long QT syndrome 1|Long QT syndrome 15	VCV000096724	2	47388876	2	47161737	96724	102611	rs398124649	NC_000002.12:47161736:T:G	single nucleotide variant	missense variant	Pathogenic/Likely pathogenic	2014-01-01	no assertion criteria provided							2024-04-17
NM_001743.6(CALM2):c.400G>A (p.Asp134Asn)	NM_001743.6(CALM2):c.400G>A	(p.Asp134Asn)	CALM2	D134N, D98N, D182N	Long QT syndrome 15|Long QT syndrome 1	VCV000448971	2	47388883	2	47161744	448971	442548	rs398124650	NC_000002.12:47161743:C:T	single nucleotide variant	missense variant	Conflicting classifications of pathogenicity	2022-01-01	criteria provided, conflicting classifications							2024-04-17
NM_001743.6(CALM2):c.400G>C (p.Asp134His)	NM_001743.6(CALM2):c.400G>C	(p.Asp134His)	CALM2	D134H, D98H, D182H	Long QT syndrome 1|Long QT syndrome 15	VCV000096723	2	47388883	2	47161744	96723	102610	rs398124650	NC_000002.12:47161743:C:G	single nucleotide variant	missense variant	Pathogenic/Likely pathogenic	2014-01-01	no assertion criteria provided							2024-04-17
NM_001743.6(CALM2):c.397G>A (p.Gly133Ser)	NM_001743.6(CALM2):c.397G>A	(p.Gly133Ser)	CALM2	G133S, G181S, G97S	Long QT syndrome 1	VCV001067140	2	47388886	2	47161747	1067140	1055244	rs2103823599	NC_000002.12:47161746:C:T	single nucleotide variant	missense variant	Likely pathogenic	2020-01-01	criteria provided, single submitter							2024-04-17
NM_001743.6(CALM2):c.396T>G (p.Asp132Glu)	NM_001743.6(CALM2):c.396T>G	(p.Asp132Glu)	CALM2	D132E, D96E, D180E	Long QT syndrome 15	VCV000096722	2	47388887	2	47161748	96722	102609	rs398124648	NC_000002.12:47161747:A:C	single nucleotide variant	missense variant	Pathogenic	2018-01-01	criteria provided, single submitter							2024-04-17
NM_001743.6(CALM2):c.395A>G (p.Asp132Gly)	NM_001743.6(CALM2):c.395A>G	(p.Asp132Gly)	CALM2	D132G, D96G, D180G	Long QT syndrome 1	VCV000955533	2	47388888	2	47161749	955533	942952	rs1687164164	NC_000002.12:47161748:T:C	single nucleotide variant	missense variant	Pathogenic	2019-01-01	criteria provided, single submitter							2024-04-17
NM_001743.6(CALM2):c.394G>T (p.Asp132Tyr)	NM_001743.6(CALM2):c.394G>T	(p.Asp132Tyr)	CALM2	D180Y, D96Y, D132Y	Long QT syndrome 1	VCV001456260	2	47388889	2	47161750	1456260	1458200	rs2103823612	NC_000002.12:47161749:C:A	single nucleotide variant	missense variant	Pathogenic	2022-01-01	criteria provided, single submitter							2024-04-17
NM_001743.6(CALM2):c.389A>G (p.Asp130Gly)	NM_001743.6(CALM2):c.389A>G	(p.Asp130Gly)	CALM2	D130G, D178G, D94G	Long QT syndrome 1	VCV000812710	2	47388894	2	47161755	812710	800961	rs1573214163	NC_000002.12:47161754:T:C	single nucleotide variant	missense variant	Likely pathogenic	2019-01-01	criteria provided, single submitter							2024-04-17
NM_001743.6(CALM2):c.388G>A (p.Asp130Asn)	NM_001743.6(CALM2):c.388G>A	(p.Asp130Asn)	CALM2	D130N, D94N, D178N	Long QT syndrome 1	VCV001398892	2	47388895	2	47161756	1398892	1427956	rs2103823638	NC_000002.12:47161755:C:T	single nucleotide variant	missense variant	Pathogenic	2021-01-01	criteria provided, single submitter							2024-04-17
NM_001743.6(CALM2):c.379A>G (p.Arg127Gly)	NM_001743.6(CALM2):c.379A>G	(p.Arg127Gly)	CALM2	R91G, R127G, R175G	Long QT syndrome 1	VCV000650556	2	47388904	2	47161765	650556	630072	rs775065505	NC_000002.12:47161764:T:C	single nucleotide variant	missense variant	Uncertain significance	2019-01-01	criteria provided, single submitter							2024-04-17
NM_001743.6(CALM2):c.350T>C (p.Leu117Ser)	NM_001743.6(CALM2):c.350T>C	(p.Leu117Ser)	CALM2	L117S, L81S, L165S	Inborn genetic diseases	VCV002482903	2	47388933	2	47161794	2482903	2451579		NC_000002.12:47161793:A:G	single nucleotide variant	missense variant	Uncertain significance	2023-01-01	criteria provided, single submitter							2024-04-17
NM_001743.6(CALM2):c.340G>A (p.Gly114Arg)	NM_001743.6(CALM2):c.340G>A	(p.Gly114Arg)	CALM2	G114R, G162R, G78R	SUDDEN INFANT DEATH SYNDROME	VCV001327459	2	47388943	2	47161804	1327459	1317971	rs2103823712	NC_000002.12:47161803:C:T	single nucleotide variant	missense variant	Pathogenic	2021-01-01	no assertion criteria provided							2024-04-17
NM_001743.6(CALM2):c.328A>T (p.Met110Leu)	NM_001743.6(CALM2):c.328A>T	(p.Met110Leu)	CALM2	M110L, M74L, M158L	Long QT syndrome 1|Inborn genetic diseases	VCV000458191	2	47388955	2	47161816	458191	451256	rs1553431711	NC_000002.12:47161815:T:A	single nucleotide variant	missense variant	Conflicting classifications of pathogenicity	2017-01-01	criteria provided, conflicting classifications							2024-04-17
NM_001743.6(CALM2):c.319C>T (p.Arg107Cys)	NM_001743.6(CALM2):c.319C>T	(p.Arg107Cys)	CALM2	R107C, R71C, R155C	Cardiovascular phenotype|Long QT syndrome 1	VCV000956093	2	47388964	2	47161825	956093	942953	rs1312868284	NC_000002.12:47161824:G:A	single nucleotide variant	missense variant	Uncertain significance	2022-01-01	criteria provided, multiple submitters, no conflicts							2024-04-17
NM_001743.6(CALM2):c.313G>C (p.Glu105Gln)	NM_001743.6(CALM2):c.313G>C	(p.Glu105Gln)	CALM2	E105Q, E153Q, E69Q	Long QT syndrome 15	VCV002500174	2	47388970	2	47161831	2500174	2523072		NC_000002.12:47161830:C:G	single nucleotide variant	missense variant	Likely pathogenic	2023-01-01	criteria provided, single submitter							2024-04-17
NM_001743.6(CALM2):c.311C>T (p.Ala104Val)	NM_001743.6(CALM2):c.311C>T	(p.Ala104Val)	CALM2	A104V, A68V, A152V	Cardiovascular phenotype	VCV001727839	2	47388972	2	47161833	1727839	1794707		NC_000002.12:47161832:G:A	single nucleotide variant	missense variant	Uncertain significance	2022-01-01	criteria provided, single submitter							2024-04-17
NM_001743.6(CALM2):c.310G>A (p.Ala104Thr)	NM_001743.6(CALM2):c.310G>A	(p.Ala104Thr)	CALM2	A68T, A104T, A152T	Long QT syndrome 1	VCV002697885	2	47388973	2	47161834	2697885	2861447		NC_000002.12:47161833:C:T	single nucleotide variant	missense variant	Uncertain significance	2023-01-01	criteria provided, single submitter							2024-04-17
NM_001743.6(CALM2):c.308C>T (p.Ala103Val)	NM_001743.6(CALM2):c.308C>T	(p.Ala103Val)	CALM2	A103V, A67V, A151V	Long QT syndrome 1	VCV002871265	2	47388975	2	47161836	2871265	3034443		NC_000002.12:47161835:G:A	single nucleotide variant	missense variant	Uncertain significance	2023-01-01	criteria provided, single submitter							2024-04-17
NM_001743.6(CALM2):c.307G>A (p.Ala103Thr)	NM_001743.6(CALM2):c.307G>A	(p.Ala103Thr)	CALM2	A67T, A103T, A151T	Long QT syndrome 1	VCV002768970	2	47388976	2	47161837	2768970	2923245		NC_000002.12:47161836:C:T	single nucleotide variant	missense variant	Uncertain significance	2023-01-01	criteria provided, single submitter							2024-04-17
NM_001743.6(CALM2):c.299A>G (p.Tyr100Cys)	NM_001743.6(CALM2):c.299A>G	(p.Tyr100Cys)	CALM2	Y148C, Y100C, Y64C	Long QT syndrome 1	VCV001408944	2	47388984	2	47161845	1408944	1496733	rs1573214341	NC_000002.12:47161844:T:C	single nucleotide variant	missense variant	Uncertain significance	2021-01-01	criteria provided, single submitter							2024-04-17
NM_001743.6(CALM2):c.293A>T (p.Asn98Ile)	NM_001743.6(CALM2):c.293A>T	(p.Asn98Ile)	CALM2	N98I, N62I, N146I	Long QT syndrome 1	VCV000096721	2	47388990	2	47161851	96721	102608	rs398124647	NC_000002.12:47161850:T:A	single nucleotide variant	missense variant	Pathogenic	2022-01-01	criteria provided, single submitter							2024-04-17
NM_001743.6(CALM2):c.293A>G (p.Asn98Ser)	NM_001743.6(CALM2):c.293A>G	(p.Asn98Ser)	CALM2	N98S, N62S, N146S	Long QT syndrome|Long QT syndrome 1	VCV000096720	2	47388990	2	47161851	96720	102607	rs398124647	NC_000002.12:47161850:T:C	single nucleotide variant	missense variant	Pathogenic	2024-01-01	criteria provided, multiple submitters, no conflicts							2024-04-17
NM_001743.6(CALM2):c.287A>T (p.Asp96Val)	NM_001743.6(CALM2):c.287A>T	(p.Asp96Val)	CALM2	D96V, D60V, D144V	not provided|Long QT syndrome 1	VCV000183233	2	47388996	2	47161857	183233	181366	rs730882254	NC_000002.12:47161856:T:A	single nucleotide variant	missense variant	Pathogenic	2021-01-01	criteria provided, multiple submitters, no conflicts							2024-04-17
NM_001743.6(CALM2):c.286G>T (p.Asp96Tyr)	NM_001743.6(CALM2):c.286G>T	(p.Asp96Tyr)	CALM2	D144Y, D60Y, D96Y	Long QT syndrome 1	VCV000641544	2	47388997	2	47161858	641544	630073	rs1573214371	NC_000002.12:47161857:C:A	single nucleotide variant	missense variant	Pathogenic	2020-01-01	criteria provided, single submitter							2024-04-17
NM_001743.6(CALM2):c.272G>T (p.Arg91Leu)	NM_001743.6(CALM2):c.272G>T	(p.Arg91Leu)	CALM2	R139L, R55L, R91L	CALM2-related condition	VCV003061097	2	47389438	2	47162299	3061097	3193603		NC_000002.12:47162298:C:A	single nucleotide variant	missense variant	Uncertain significance	2024-01-01	criteria provided, single submitter							2024-04-17
NM_001743.6(CALM2):c.268T>C (p.Phe90Leu)	NM_001743.6(CALM2):c.268T>C	(p.Phe90Leu)	CALM2	F138L, F54L, F90L	Long QT syndrome 1	VCV002734184	2	47389442	2	47162303	2734184	2898515		NC_000002.12:47162302:A:G	single nucleotide variant	missense variant	Likely pathogenic	2023-01-01	criteria provided, single submitter							2024-04-17
NM_001743.6(CALM2):c.247G>A (p.Glu83Lys)	NM_001743.6(CALM2):c.247G>A	(p.Glu83Lys)	CALM2	E83K, E47K, E131K	Long QT syndrome 1	VCV000854156	2	47389463	2	47162324	854156	826547	rs1687185703	NC_000002.12:47162323:C:T	single nucleotide variant	missense variant	Uncertain significance	2019-01-01	criteria provided, single submitter							2024-04-17
NM_001743.6(CALM2):c.214A>G (p.Met72Val)	NM_001743.6(CALM2):c.214A>G	(p.Met72Val)	CALM2	M120V, M36V, M72V	Inborn genetic diseases	VCV002303554	2	47389496	2	47162357	2303554	2296793		NC_000002.12:47162356:T:C	single nucleotide variant	missense variant	Uncertain significance	2022-01-01	criteria provided, single submitter							2024-04-17
NM_001743.6(CALM2):c.203A>C (p.Glu68Ala)	NM_001743.6(CALM2):c.203A>C	(p.Glu68Ala)	CALM2	E116A, E68A, E32A	Long QT syndrome 1	VCV001035607	2	47389507	2	47162368	1035607	1024534	rs1687186092	NC_000002.12:47162367:T:G	single nucleotide variant	missense variant	Uncertain significance	2020-01-01	criteria provided, single submitter							2024-04-17
NM_001743.6(CALM2):c.182A>G (p.Asn61Ser)	NM_001743.6(CALM2):c.182A>G	(p.Asn61Ser)	CALM2	N25S, N109S, N61S	Long QT syndrome 1	VCV001353411	2	47389528	2	47162389	1353411	1499410	rs2103825319	NC_000002.12:47162388:T:C	single nucleotide variant	missense variant	Uncertain significance	2022-01-01	criteria provided, single submitter							2024-04-17
NM_001743.6(CALM2):c.172G>C (p.Ala58Pro)	NM_001743.6(CALM2):c.172G>C	(p.Ala58Pro)	CALM2	A106P, A22P, A58P	not provided	VCV001305058	2	47389664	2	47162525	1305058	1295333	rs2103825594	NC_000002.12:47162524:C:G	single nucleotide variant	missense variant	Uncertain significance	2019-01-01	criteria provided, single submitter							2024-04-17
NM_001743.6(CALM2):c.157A>G (p.Ile53Val)	NM_001743.6(CALM2):c.157A>G	(p.Ile53Val)	CALM2	I17V, I53V, I101V	Long QT syndrome 1	VCV000458189	2	47389679	2	47162540	458189	451235	rs1553431807	NC_000002.12:47162539:T:C	single nucleotide variant	missense variant	Uncertain significance	2017-01-01	criteria provided, single submitter							2024-04-17
NM_001743.6(CALM2):c.136G>A (p.Glu46Lys)	NM_001743.6(CALM2):c.136G>A	(p.Glu46Lys)	CALM2	E10K, E46K, E94K	CALM2-related condition	VCV002630545	2	47389700	2	47162561	2630545	2798485		NC_000002.12:47162560:C:T	single nucleotide variant	missense variant	Uncertain significance	2023-01-01	criteria provided, single submitter							2024-04-17
NM_001743.6(CALM2):c.130C>T (p.Pro44Ser)	NM_001743.6(CALM2):c.130C>T	(p.Pro44Ser)	CALM2	P44S, P8S, P92S	Cardiovascular phenotype	VCV001769618	2	47389706	2	47162567	1769618	1821795		NC_000002.12:47162566:G:A	single nucleotide variant	missense variant	Uncertain significance	2019-01-01	criteria provided, single submitter							2024-04-17
NM_001743.6(CALM2):c.104C>A (p.Thr35Asn)	NM_001743.6(CALM2):c.104C>A	(p.Thr35Asn)	CALM2	T35N, T83N	Long QT syndrome 15	VCV002500009	2	47389732	2	47162593	2500009	2477990		NC_000002.12:47162592:G:T	single nucleotide variant	missense variant|5 prime UTR variant	Uncertain significance	2021-01-01	criteria provided, single submitter							2024-04-17
NM_001743.6(CALM2):c.104C>T (p.Thr35Ile)	NM_001743.6(CALM2):c.104C>T	(p.Thr35Ile)	CALM2	T35I, T83I	Cardiovascular phenotype|not provided|Long QT syndrome 1	VCV000970445	2	47389732	2	47162593	970445	953105	rs757523692	NC_000002.12:47162592:G:A	single nucleotide variant	missense variant|5 prime UTR variant	Uncertain significance	2023-01-01	criteria provided, multiple submitters, no conflicts							2024-04-17
NM_001743.6(CALM2):c.79A>T (p.Thr27Ser)	NM_001743.6(CALM2):c.79A>T	(p.Thr27Ser)	CALM2	T27S, T75S	Long QT syndrome 1|not provided	VCV000429916	2	47389757	2	47162618	429916	421396	rs1131691669	NC_000002.12:47162617:T:A	single nucleotide variant	5 prime UTR variant|missense variant	Uncertain significance	2023-01-01	criteria provided, multiple submitters, no conflicts							2024-04-17
NM_001743.6(CALM2):c.16A>T (p.Thr6Ser)	NM_001743.6(CALM2):c.16A>T	(p.Thr6Ser)	CALM2	T54S, T6S	Long QT syndrome 1	VCV002696320	2	47397891	2	47170752	2696320	2861175		NC_000002.12:47170751:T:A	single nucleotide variant	missense variant|5 prime UTR variant	Uncertain significance	2023-01-01	criteria provided, single submitter							2024-04-17
NM_001743.6(CALM2):c.4-1666C>T	NM_001743.6(CALM2):c.4-1666C>T		CALM2	A44V	CALM2-related condition	VCV003054677	2	47399569	2	47172430	3054677	3219337		NC_000002.12:47172429:G:A	single nucleotide variant	missense variant|5 prime UTR variant|intron variant	Likely benign	2022-01-01	criteria provided, single submitter							2024-04-17
NM_001743.6(CALM2):c.-2G>C	NM_001743.6(CALM2):c.-2G>C		CALM2	A33P	Cardiovascular phenotype	VCV002447909	2	47403584	2	47176445	2447909	2428853		NC_000002.12:47176444:C:G	single nucleotide variant	missense variant|5 prime UTR variant|intron variant	Uncertain significance	2023-01-01	criteria provided, single submitter							2024-04-17
NM_001743.6(CALM2):c.-4C>T	NM_001743.6(CALM2):c.-4C>T		CALM2	A32V	Cardiovascular phenotype	VCV002625220	2	47403586	2	47176447	2625220	2787203		NC_000002.12:47176446:G:A	single nucleotide variant	missense variant|5 prime UTR variant|intron variant	Uncertain significance	2023-01-01	criteria provided, single submitter							2024-04-17
NM_001743.6(CALM2):c.-5G>C	NM_001743.6(CALM2):c.-5G>C		CALM2	A32P	Cardiovascular phenotype	VCV001751012	2	47403587	2	47176448	1751012	1800741		NC_000002.12:47176447:C:G	single nucleotide variant	missense variant|5 prime UTR variant|intron variant	Uncertain significance	2022-01-01	criteria provided, single submitter							2024-04-17
NM_001743.6(CALM2):c.-11G>A	NM_001743.6(CALM2):c.-11G>A		CALM2	A30T	not specified	VCV000509637	2	47403593	2	47176454	509637	499962	rs765277820	NC_000002.12:47176453:C:T	single nucleotide variant	missense variant|5 prime UTR variant|intron variant	Likely benign	2017-01-01	criteria provided, single submitter							2024-04-17
NM_001743.6(CALM2):c.-16C>T	NM_001743.6(CALM2):c.-16C>T		CALM2	P28L	not specified	VCV000513901	2	47403598	2	47176459	513901	499963	rs752149020	NC_000002.12:47176458:G:A	single nucleotide variant	missense variant|5 prime UTR variant|intron variant	Likely benign	2017-01-01	criteria provided, single submitter							2024-04-17
NM_001743.6(CALM2):c.-46T>G	NM_001743.6(CALM2):c.-46T>G		CALM2	L18R	not specified	VCV000507753	2	47403628	2	47176489	507753	499744	rs781438828	NC_000002.12:47176488:A:C	single nucleotide variant	missense variant|5 prime UTR variant|intron variant	Likely benign	2017-01-01	criteria provided, single submitter							2024-04-17
NM_001743.6(CALM2):c.-56G>A	NM_001743.6(CALM2):c.-56G>A		CALM2	E15K	Long QT syndrome 15	VCV001709364	2	47403638	2	47176499	1709364	1707718		NC_000002.12:47176498:C:T	single nucleotide variant	missense variant|5 prime UTR variant|intron variant	Uncertain significance	2021-01-01	criteria provided, single submitter							2024-04-17
NM_001305624.1(CALM2):c.8G>A (p.Arg3His)	NM_001305624.1(CALM2):c.8G>A	(p.Arg3His)	CALM2	R3H	Long QT syndrome 15	VCV001806166	2	47403673	2	47176534	1806166	1863176		NC_000002.12:47176533:C:T	single nucleotide variant	missense variant|intron variant	Uncertain significance	2021-01-01	criteria provided, single submitter							2024-04-17
NM_001305624.1(CALM2):c.7C>A (p.Arg3Ser)	NM_001305624.1(CALM2):c.7C>A	(p.Arg3Ser)	CALM2	R3S	CALM2-related condition	VCV003043763	2	47403674	2	47176535	3043763	3210954		NC_000002.12:47176534:G:T	single nucleotide variant	missense variant|intron variant	Benign	2019-01-01	criteria provided, single submitter							2024-04-17
NM_005184.4(CALM3):c.24G>C (p.Glu8Asp)	NM_005184.4(CALM3):c.24G>C	(p.Glu8Asp)	CALM3	E8D	Long QT syndrome 1	VCV001483977	19	47109104	19	46605847	1483977	1458759	rs1001080500	NC_000019.10:46605846:G:C	single nucleotide variant	5 prime UTR variant|missense variant|intron variant	Uncertain significance	2021-01-01	criteria provided, single submitter							2024-04-17
NM_005184.4(CALM3):c.47C>G (p.Ala16Gly)	NM_005184.4(CALM3):c.47C>G	(p.Ala16Gly)	CALM3	A16G	Long QT syndrome 1	VCV000659570	19	47111466	19	46608209	659570	648179	rs1599758635	NC_000019.10:46608208:C:G	single nucleotide variant	5 prime UTR variant|missense variant	Uncertain significance	2022-01-01	criteria provided, single submitter							2024-04-17
NM_005184.4(CALM3):c.77G>A (p.Gly26Asp)	NM_005184.4(CALM3):c.77G>A	(p.Gly26Asp)	CALM3	G26D	56522	VCV001760684	19	47111496	19	46608239	1760684	1820112		NC_000019.10:46608238:G:A	single nucleotide variant	missense variant|5 prime UTR variant	Uncertain significance	2022-01-01	criteria provided, single submitter							2024-04-17
NM_005184.4(CALM3):c.131C>T (p.Pro44Leu)	NM_005184.4(CALM3):c.131C>T	(p.Pro44Leu)	CALM3	P44L, P8L	Long QT syndrome 1	VCV000654209	19	47111550	19	46608293	654209	648180	rs1599758674	NC_000019.10:46608292:C:T	single nucleotide variant	missense variant	Uncertain significance	2021-01-01	criteria provided, single submitter							2024-04-17
NM_005184.4(CALM3):c.247G>A (p.Glu83Lys)	NM_005184.4(CALM3):c.247G>A	(p.Glu83Lys)	CALM3	E47K, E83K	not provided	VCV002661969	19	47111807	19	46608550	2661969	2829420		NC_000019.10:46608549:G:A	single nucleotide variant	missense variant	Uncertain significance	2023-01-01	criteria provided, single submitter							2024-04-17
NM_005184.4(CALM3):c.281A>C (p.Asp94Ala)	NM_005184.4(CALM3):c.281A>C	(p.Asp94Ala)	CALM3	D94A, D58A	Long QT syndrome 1	VCV000409871	19	47111841	19	46608584	409871	403309	rs1060502608	NC_000019.10:46608583:A:C	single nucleotide variant	missense variant	Pathogenic	2022-01-01	criteria provided, single submitter							2024-04-17
NM_005184.4(CALM3):c.286G>C (p.Asp96His)	NM_005184.4(CALM3):c.286G>C	(p.Asp96His)	CALM3	D96H, D60H	Long QT syndrome 1	VCV000409870	19	47112103	19	46608846	409870	403778	rs1060502607	NC_000019.10:46608845:G:C	single nucleotide variant	missense variant	Pathogenic	2018-01-01	criteria provided, single submitter							2024-04-17
NM_005184.4(CALM3):c.307G>A (p.Ala103Thr)	NM_005184.4(CALM3):c.307G>A	(p.Ala103Thr)	CALM3	A103T, A67T	not provided	VCV001315898	19	47112124	19	46608867	1315898	1306156	rs147880865	NC_000019.10:46608866:G:A	single nucleotide variant	missense variant	Uncertain significance	2020-01-01	criteria provided, single submitter							2024-04-17
NM_005184.4(CALM3):c.308C>T (p.Ala103Val)	NM_005184.4(CALM3):c.308C>T	(p.Ala103Val)	CALM3	A103V, A67V	Long QT syndrome 1	VCV000579223	19	47112125	19	46608868	579223	572543	rs1568666713	NC_000019.10:46608867:C:T	single nucleotide variant	missense variant	Uncertain significance	2018-01-01	criteria provided, single submitter							2024-04-17
NM_005184.4(CALM3):c.310G>A (p.Ala104Thr)	NM_005184.4(CALM3):c.310G>A	(p.Ala104Thr)	CALM3	A104T, A68T	Long QT syndrome 1	VCV002171883	19	47112127	19	46608870	2171883	1896845		NC_000019.10:46608869:G:A	single nucleotide variant	missense variant	Uncertain significance	2022-01-01	criteria provided, single submitter							2024-04-17
NM_005184.4(CALM3):c.319C>T (p.Arg107Cys)	NM_005184.4(CALM3):c.319C>T	(p.Arg107Cys)	CALM3	R107C, R71C	Long QT syndrome 1	VCV000655350	19	47112136	19	46608879	655350	648181	rs1599759441	NC_000019.10:46608878:C:T	single nucleotide variant	missense variant	Uncertain significance	2022-01-01	criteria provided, single submitter							2024-04-17
NM_005184.4(CALM3):c.320G>A (p.Arg107His)	NM_005184.4(CALM3):c.320G>A	(p.Arg107His)	CALM3	R107H, R71H	not provided	VCV001315863	19	47112137	19	46608880	1315863	1306121	rs1398867574	NC_000019.10:46608879:G:A	single nucleotide variant	missense variant	Uncertain significance	2019-01-01	criteria provided, single submitter							2024-04-17
NM_005184.4(CALM3):c.325G>A (p.Val109Ile)	NM_005184.4(CALM3):c.325G>A	(p.Val109Ile)	CALM3	V109I, V73I	Long QT syndrome 1	VCV002724342	19	47112142	19	46608885	2724342	2892142		NC_000019.10:46608884:G:A	single nucleotide variant	missense variant	Uncertain significance	2023-01-01	criteria provided, single submitter							2024-04-17
NM_005184.4(CALM3):c.332C>T (p.Thr111Met)	NM_005184.4(CALM3):c.332C>T	(p.Thr111Met)	CALM3	T111M, T75M	Long QT syndrome 1	VCV002867732	19	47112149	19	46608892	2867732	3023917		NC_000019.10:46608891:C:T	single nucleotide variant	missense variant	Uncertain significance	2022-01-01	criteria provided, single submitter							2024-04-17
NM_005184.4(CALM3):c.355G>A (p.Asp119Asn)	NM_005184.4(CALM3):c.355G>A	(p.Asp119Asn)	CALM3	D119N, D83N	Cardiovascular phenotype	VCV001732684	19	47112172	19	46608915	1732684	1786371		NC_000019.10:46608914:G:A	single nucleotide variant	missense variant	Uncertain significance	2022-01-01	criteria provided, single submitter							2024-04-17
NM_005184.4(CALM3):c.367G>A (p.Asp123Asn)	NM_005184.4(CALM3):c.367G>A	(p.Asp123Asn)	CALM3	D123N, D87N	Long QT syndrome 1	VCV001392516	19	47112184	19	46608927	1392516	1502419	rs2122249867	NC_000019.10:46608926:G:A	single nucleotide variant	missense variant	Uncertain significance	2020-01-01	criteria provided, single submitter							2024-04-17
NM_005184.4(CALM3):c.370G>A (p.Glu124Lys)	NM_005184.4(CALM3):c.370G>A	(p.Glu124Lys)	CALM3	E124K, E88K	Long QT syndrome 1	VCV001981654	19	47112187	19	46608930	1981654	2046020		NC_000019.10:46608929:G:A	single nucleotide variant	missense variant	Uncertain significance	2021-01-01	criteria provided, single submitter							2024-04-17
NM_005184.4(CALM3):c.388G>C (p.Asp130His)	NM_005184.4(CALM3):c.388G>C	(p.Asp130His)	CALM3	D130H, D94H	Long QT syndrome 1	VCV000581818	19	47112205	19	46608948	581818	570847	rs1568666846	NC_000019.10:46608947:G:C	single nucleotide variant	missense variant	Uncertain significance	2018-01-01	criteria provided, single submitter							2024-04-17
NM_005184.4(CALM3):c.389A>G (p.Asp130Gly)	NM_005184.4(CALM3):c.389A>G	(p.Asp130Gly)	CALM3	D130G, D94G	Long QT syndrome 16	VCV000812676	19	47112206	19	46608949	812676	800927	rs1599759554	NC_000019.10:46608948:A:G	single nucleotide variant	missense variant	Pathogenic	2020-01-01	no assertion criteria provided							2024-04-17
NM_005184.4(CALM3):c.390C>G (p.Asp130Glu)	NM_005184.4(CALM3):c.390C>G	(p.Asp130Glu)	CALM3	D130E, D94E	Long QT syndrome 1	VCV001358003	19	47112207	19	46608950	1358003	1460302	rs35617141	NC_000019.10:46608949:C:G	single nucleotide variant	missense variant	Pathogenic	2021-01-01	criteria provided, single submitter							2024-04-17
NM_005184.4(CALM3):c.394G>A (p.Asp132Asn)	NM_005184.4(CALM3):c.394G>A	(p.Asp132Asn)	CALM3	D96N, D132N	Cardiovascular phenotype|Long QT syndrome 1	VCV001482801	19	47112211	19	46608954	1482801	1464784	rs2122250160	NC_000019.10:46608953:G:A	single nucleotide variant	missense variant	Uncertain significance	2021-01-01	criteria provided, multiple submitters, no conflicts							2024-04-17
NM_005184.4(CALM3):c.395A>T (p.Asp132Val)	NM_005184.4(CALM3):c.395A>T	(p.Asp132Val)	CALM3	D132V, D96V	Long QT syndrome 1	VCV001047000	19	47112212	19	46608955	1047000	1034353	rs1057523474	NC_000019.10:46608954:A:T	single nucleotide variant	missense variant	Uncertain significance	2020-01-01	criteria provided, single submitter							2024-04-17
NM_005184.4(CALM3):c.395A>G (p.Asp132Gly)	NM_005184.4(CALM3):c.395A>G	(p.Asp132Gly)	CALM3	D132G, D96G	not provided	VCV000389576	19	47112212	19	46608955	389576	377782	rs1057523474	NC_000019.10:46608954:A:G	single nucleotide variant	missense variant	Likely pathogenic	2017-01-01	criteria provided, single submitter							2024-04-17
NM_005184.4(CALM3):c.396T>A (p.Asp132Glu)	NM_005184.4(CALM3):c.396T>A	(p.Asp132Glu)	CALM3	D132E, D96E	not provided	VCV000423164	19	47112213	19	46608956	423164	410635	rs1064796271	NC_000019.10:46608955:T:A	single nucleotide variant	missense variant	Pathogenic	2017-01-01	criteria provided, single submitter							2024-04-17
NM_005184.4(CALM3):c.404G>A (p.Gly135Asp)	NM_005184.4(CALM3):c.404G>A	(p.Gly135Asp)	CALM3	G99D, G135D	Long QT syndrome 1	VCV001382851	19	47112221	19	46608964	1382851	1513325	rs1471376840	NC_000019.10:46608963:G:A	single nucleotide variant	missense variant	Uncertain significance	2021-01-01	criteria provided, single submitter							2024-04-17
NM_005184.4(CALM3):c.421G>A (p.Glu141Lys)	NM_005184.4(CALM3):c.421G>A	(p.Glu141Lys)	CALM3	E141K, E105K	Long QT syndrome 16|Long QT syndrome 1	VCV000812678	19	47112238	19	46608981	812678	800929	rs1599759598	NC_000019.10:46608980:G:A	single nucleotide variant	missense variant	Pathogenic	2021-01-01	criteria provided, multiple submitters, no conflicts							2024-04-17
NM_005184.4(CALM3):c.422A>G (p.Glu141Gly)	NM_005184.4(CALM3):c.422A>G	(p.Glu141Gly)	CALM3	E141G, E105G	Long QT syndrome 1	VCV000458198	19	47112382	19	46609125	458198	469916	rs1555814427	NC_000019.10:46609124:A:G	single nucleotide variant	missense variant	Likely pathogenic	2019-01-01	criteria provided, single submitter							2024-04-17
NM_005184.4(CALM3):c.426T>G (p.Phe142Leu)	NM_005184.4(CALM3):c.426T>G	(p.Phe142Leu)	CALM3	F106L, F142L	Long QT syndrome 1	VCV002138308	19	47112386	19	46609129	2138308	1868460		NC_000019.10:46609128:T:G	single nucleotide variant	missense variant	Uncertain significance	2022-01-01	criteria provided, single submitter							2024-04-17
NM_005184.4(CALM3):c.442G>A (p.Ala148Thr)	NM_005184.4(CALM3):c.442G>A	(p.Ala148Thr)	CALM3	A112T, A148T	Cardiovascular phenotype|Long QT syndrome 1	VCV001740538	19	47112402	19	46609145	1740538	1798040		NC_000019.10:46609144:G:A	single nucleotide variant	missense variant	Uncertain significance	2022-01-01	criteria provided, multiple submitters, no conflicts							2024-04-17

## Sheet: Raw_data_Mastermind_11FEB2024
Variant	gene	cdna_variant	mmkey	Variant cDNA (protein)	diseases	applied categories	ACMG call	variant_desc	manual_categories	canonical_tx	grch38_variant	grch38_chrom	grch38_pos	grch38_ref	grch38_alt	grch37_variant	grch37_chrom	grch37_pos	grch37_ref	grch37_alt	Data search cutoff	add_report	fx	pm1	pm2	pm5	pm6	pp1	pp1m	pp2	pp3	ppc	ppc_het	ps2	ps3	ps4m	unweighted_case
c.89C>G (T30R)	CALM2	c.89C>G	T30R	CALM2:c.89C>G (T30R)	disease/catecholaminergic polymorphic ventricular tachycardia	pm2|pp1|pp2|pp3|ppc	likely_pathogenic	p.T30R	pp1|ppc	NM_001743.6	NC_000002.12:g.47162608G>C	2	47162608	G	C	NC_000002.11:g.47389747G>C	2	47389747	G	C	2024-02-11							37528649				37528649
c.86C>G (T29S)	CALM3	c.86C>G	T29S	CALM3:c.86C>G (T29S)		pm2|pp2	vus	p.T29S	note	NM_005184.4	NC_000019.10:g.46608248C>G	19	46608248	C	G	NC_000019.9:g.47111505C>G	19	47111505	C	G	2024-02-11
c.85A>T (T29S)	CALM3	c.85A>T	T29S	CALM3:c.85A>T (T29S)		pm2|pp2	vus	p.T29S	note	NM_005184.4	NC_000019.10:g.46608247A>T	19	46608247	A	T	NC_000019.9:g.47111504A>T	19	47111504	A	T	2024-02-11
c.82A>G (I28V)	CALM1	c.82A>G	I28V	CALM1:c.82A>G (I28V)		fx|pm2|pp2	vus	p.I28V	fp1|fx	NM_006888.6	NC_000014.9:g.90401306A>G	14	90401306	A	G	NC_000014.8:g.90867650A>G	14	90867650	A	G	2024-02-11		29269382
c.80C>G (T27S)	CALM1	c.80C>G	T27S	CALM1:c.80C>G (T27S)		fx|pm2|pp2	vus	p.T27S	fp1|fx	NM_006888.6	NC_000014.9:g.90401304C>G	14	90401304	C	G	NC_000014.8:g.90867648C>G	14	90867648	C	G	2024-02-11		29269382
c.79A>T (T27S)	CALM1	c.79A>T	T27S	CALM1:c.79A>T (T27S)		fx|pm2|pp2	vus	p.T27S	fp1|fx	NM_006888.6	NC_000014.9:g.90401303A>T	14	90401303	A	T	NC_000014.8:g.90867647A>T	14	90867647	A	T	2024-02-11		29269382
c.77G>A (G26D)	CALM1	c.77G>A	G26D	CALM1:c.77G>A (G26D)		fx|pm2|pp2|pp3	vus	p.G26D	fx	NM_006888.6	NC_000014.9:g.90401301G>A	14	90401301	G	A	NC_000014.8:g.90867645G>A	14	90867645	G	A	2024-02-11		29269382
c.44A>C (E15A)	CALM1	c.44A>C	E15A	CALM1:c.44A>C (E15A)		fx|pm2|pp2|pp3	vus	p.E15A	fx	NM_006888.6	NC_000014.9:g.90401268A>C	14	90401268	A	C	NC_000014.8:g.90867612A>C	14	90867612	A	C	2024-02-11		31278385
c.426T>G (F142L)	CALM2	c.426T>G	F142L	CALM2:c.426T>G (F142L)		pm2|pp2|ps3	likely_pathogenic	p.F142L	fp1|na1|na3|ps3	NM_001743.6	NC_000002.12:g.47160800A>C	2	47160800	A	C	NC_000002.11:g.47387939A>C	2	47387939	A	C	2024-02-11														24563457; 26164367
c.426T>G (F142L)	CALM3	c.426T>G	F142L	CALM3:c.426T>G (F142L)	disease/long qt syndrome	fx|pm2|pm6|pp2|ps3|ps4m	pathogenic	p.F142L	fp1|fx|na3|pm6|ppc_het|ps3|ps4m	NM_005184.4	NC_000019.10:g.46609129T>G	19	46609129	T	G	NC_000019.9:g.47112386T>G	19	47112386	T	G	2024-02-11		33770503				28491681						28491681		27927985	37528649
c.426T>A (F142L)	CALM2	c.426T>A	F142L	CALM2:c.426T>A (F142L)		pm2|pp2|ps3	likely_pathogenic	p.F142L	fp1|na1|na3|ps3	NM_001743.6	NC_000002.12:g.47160800A>T	2	47160800	A	T	NC_000002.11:g.47387939A>T	2	47387939	A	T	2024-02-11														24563457; 26164367
c.426T>A (F142L)	CALM3	c.426T>A	F142L	CALM3:c.426T>A (F142L)	disease/long qt syndrome	fx|pm2|pm6|pp2|ps3|ps4m	pathogenic	p.F142L	fp1|fx|na3|pm6|ppc_het|ps3|ps4m	NM_005184.4	NC_000019.10:g.46609129T>A	19	46609129	T	A	NC_000019.9:g.47112386T>A	19	47112386	T	A	2024-02-11		33770503				28491681						28491681		27927985	37528649
c.426C>G (F142L)	CALM1	c.426C>G	F142L	CALM1:c.426C>G (F142L)	disease/long qt syndrome	fx|pm1|pm2|pm6|pp2|pp3|ps3|ps4m	pathogenic	p.F142L	fp1|fp3|fx|na3|pm6|ppc_het|ps3|ps4m	NM_006888.6	NC_000014.9:g.90404693C>G	14	90404693	C	G	NC_000014.8:g.90871037C>G	14	90871037	C	G	2024-02-11		33211795; 37965565; 29932249; 28532586				26969752; 23388215						23388215		23388215; 24563457	26969752; 37528649
c.426C>A (F142L)	CALM1	c.426C>A	F142L	CALM1:c.426C>A (F142L)	disease/long qt syndrome	fx|pm1|pm2|pm6|pp2|pp3|ps3|ps4m	pathogenic	p.F142L	fp1|fp3|fx|na3|pm6|ppc_het|ps3|ps4m	NM_006888.6	NC_000014.9:g.90404693C>A	14	90404693	C	A	NC_000014.8:g.90871037C>A	14	90871037	C	A	2024-02-11		33211795; 37965565; 29932249; 28532586				26969752; 23388215						23388215		23388215; 24563457	26969752; 37528649
c.424T>C (F142L)	CALM2	c.424T>C	F142L	CALM2:c.424T>C (F142L)		pm2|pp2|ps3	likely_pathogenic	p.F142L	fp1|na1|na3|ps3	NM_001743.6	NC_000002.12:g.47160802A>G	2	47160802	A	G	NC_000002.11:g.47387941A>G	2	47387941	A	G	2024-02-11														24563457; 26164367
c.424T>C (F142L)	CALM1	c.424T>C	F142L	CALM1:c.424T>C (F142L)	disease/long qt syndrome	fx|pm1|pm2|pm6|pp2|pp3|ps3|ps4m	pathogenic	p.F142L	fp1|fp3|fx|na3|pm6|ppc_het|ps3|ps4m	NM_006888.6	NC_000014.9:g.90404691T>C	14	90404691	T	C	NC_000014.8:g.90871035T>C	14	90871035	T	C	2024-02-11		33211795; 37965565; 29932249; 28532586				26969752; 23388215						23388215		23388215; 24563457	26969752; 37528649
c.424T>C (F142L)	CALM3	c.424T>C	F142L	CALM3:c.424T>C (F142L)	disease/long qt syndrome	fx|pm2|pm6|pp2|ps3|ps4m	pathogenic	p.F142L	fp1|fx|na3|pm6|ppc_het|ps3|ps4m	NM_005184.4	NC_000019.10:g.46609127T>C	19	46609127	T	C	NC_000019.9:g.47112384T>C	19	47112384	T	C	2024-02-11		33770503				28491681						28491681		27927985	37528649
c.424T>A (F142I)	CALM1	c.424T>A	F142I	CALM1:c.424T>A (F142I)	disease/long qt syndrome	pm1|pm2|pp2|pp3|ppc_het|ps2	pathogenic	p.F142I	ppc_het|ps2	NM_006888.6	NC_000014.9:g.90404691T>A	14	90404691	T	A	NC_000014.8:g.90871035T>A	14	90871035	T	A	2024-02-11												30384889	30384889
c.423G>T (E141D)	CALM2	c.423G>T	E141D	CALM2:c.423G>T (E141D)	disease/long qt syndrome	pm2|pm5|pp2|ppc	likely_pathogenic	p.E141D	ppc	NM_001743.6	NC_000002.12:g.47160803C>A	2	47160803	C	A	NC_000002.11:g.47387942C>A	2	47387942	C	A	2024-02-11											37528649
c.423G>C (E141D)	CALM2	c.423G>C	E141D	CALM2:c.423G>C (E141D)	disease/long qt syndrome	pm2|pm5|pp2|ppc	likely_pathogenic	p.E141D	ppc	NM_001743.6	NC_000002.12:g.47160803C>G	2	47160803	C	G	NC_000002.11:g.47387942C>G	2	47387942	C	G	2024-02-11											37528649
c.422A>T (E141V)	CALM1	c.422A>T	E141V	CALM1:c.422A>T (E141V)	disease/long qt syndrome	pm1|pm2|pm6|pp2|pp3|ps3|ps4m	pathogenic	p.E141V	na3|pm6|ppc|ppc_het|ps3	NM_006888.6	NC_000014.9:g.90404689A>T	14	90404689	A	T	NC_000014.8:g.90871033A>T	14	90871033	A	T	2024-02-11						31454269					37528649	31454269		31454269
c.422A>G (E141G)	CALM2	c.422A>G	E141G	CALM2:c.422A>G (E141G)	disease/long qt syndrome	pm2|pm5|pp2|pp3|ppc	likely_pathogenic	p.E141G	fp1|na1|na3|ppc	NM_001743.6	NC_000002.12:g.47160804T>C	2	47160804	T	C	NC_000002.11:g.47387943T>C	2	47387943	T	C	2024-02-11											37528649
c.422A>G (E141G)	CALM3	c.422A>G	E141G	CALM3:c.422A>G (E141G)	disease/long qt syndrome	pm2|pm5|pp2|pp3|ppc	likely_pathogenic	p.E141G	fp1|na3|ppc	NM_005184.4	NC_000019.10:g.46609125A>G	19	46609125	A	G	NC_000019.9:g.47112382A>G	19	47112382	A	G	2024-02-11											37528649
c.422A>G (E141G)	CALM1	c.422A>G	E141G	CALM1:c.422A>G (E141G)	disease/long qt syndrome	fx|pm1|pm2|pm6|pp2|pp3|ps3|ps4m	pathogenic	p.E141G	fp3|fx|na3|pm6|ppc|ppc_het|ps3	NM_006888.6	NC_000014.9:g.90404689A>G	14	90404689	A	G	NC_000014.8:g.90871033A>G	14	90871033	A	G	2024-02-11		37965565; 29932249				26969752					37528649	26969752		26969752; 31230402
c.421G>A (E141K)	CALM2	c.421G>A	E141K	CALM2:c.421G>A (E141K)	disease/long qt syndrome	pm2|pm6|pp2|pp3|ps4m	likely_pathogenic	p.E141K	fp1|pm6|ppc	NM_001743.6	NC_000002.12:g.47161723C>T	2	47161723	C	T	NC_000002.11:g.47388862C>T	2	47388862	C	T	2024-02-11						37380439					37380439; 37528649
c.421G>A (E141K)	CALM3	c.421G>A	E141K	CALM3:c.421G>A (E141K)	disease/long qt syndrome	pm2|pp2|pp3|ps2|ps3|ps4m	pathogenic	p.E141K	fp1|na3|ppc|ps2|ps3|ps4m	NM_005184.4	NC_000019.10:g.46608981G>A	19	46608981	G	A	NC_000019.9:g.47112238G>A	19	47112238	G	A	2024-02-11											37528649		31454269	31454269	31454269
c.414T>G (N138K)	CALM3	c.414T>G	N138K	CALM3:c.414T>G (N138K)	disease/long qt syndrome	pm2|pp1m|pp2|ps3|ps4m	pathogenic	p.N138K	pp1|ppc|ppc_het|ps3	NM_005184.4	NC_000019.10:g.46608974T>G	19	46608974	T	G	NC_000019.9:g.47112231T>G	19	47112231	T	G	2024-02-11							35225649; 37528649				37528649	35225649		35225649
c.414C>G (N138K)	CALM2	c.414C>G	N138K	CALM2:c.414C>G (N138K)	disease/long qt syndrome	pm1|pm2|pp2|pp3|ppc	likely_pathogenic	p.N138K	fp1|na1|ppc	NM_001743.6	NC_000002.12:g.47161730G>C	2	47161730	G	C	NC_000002.11:g.47388869G>C	2	47388869	G	C	2024-02-11											37528649
c.414C>A (N138K)	CALM2	c.414C>A	N138K	CALM2:c.414C>A (N138K)	disease/long qt syndrome	pm1|pm2|pp2|pp3|ppc	likely_pathogenic	p.N138K	fp1|na1|ppc	NM_001743.6	NC_000002.12:g.47161730G>T	2	47161730	G	T	NC_000002.11:g.47388869G>T	2	47388869	G	T	2024-02-11											37528649
c.407A>C (Q136P)	CALM1	c.407A>C	Q136P	CALM1:c.407A>C (Q136P)		fx|pm1|pm2|pp2|pp3|ps3	pathogenic	p.Q136P	fp1|fx|na3|ps3	NM_006888.6	NC_000014.9:g.90404500A>C	14	90404500	A	C	NC_000014.8:g.90870844A>C	14	90870844	A	C	2024-02-11		37965565												32012279
c.407A>C (Q136P)	CALM2	c.407A>C	Q136P	CALM2:c.407A>C (Q136P)	disease/long qt syndrome|disease/catecholaminergic polymorphic ventricular tachycardia	pm1|pm2|pm6|pp2|pp3|ps3|ps4m	pathogenic	p.Q136P	na1|na3|pm6|ppc|ps3	NM_001743.6	NC_000002.12:g.47161737T>G	2	47161737	T	G	NC_000002.11:g.47388876T>G	2	47388876	T	G	2024-02-11						24917665					24917665; 37528649			24917665; 31230402
c.404G>T (G135V)	CALM2	c.404G>T	G135V	CALM2:c.404G>T (G135V)		pm1|pm2|pp2|pp3|unweighted_case	likely_pathogenic	p.G135V	unweighted_case	NM_001743.6	NC_000002.12:g.47161740C>A	2	47161740	C	A	NC_000002.11:g.47388879C>A	2	47388879	C	A	2024-02-11																37528649
c.404G>A (G135E)	CALM1	c.404G>A	G135E	CALM1:c.404G>A (G135E)	disease/catecholaminergic polymorphic ventricular tachycardia	pm1|pm2|pp2|pp3|ppc	likely_pathogenic	p.G135E	fp1|ppc	NM_006888.6	NC_000014.9:g.90404497G>A	14	90404497	G	A	NC_000014.8:g.90870841G>A	14	90870841	G	A	2024-02-11											37528649
c.402C>G (D134E)	CALM1	c.402C>G	D134E	CALM1:c.402C>G (D134E)	disease/long qt syndrome	pm1|pm2|pp2|pp3|ps4m	likely_pathogenic	p.D134E	ppc|ppc_het	NM_006888.6	NC_000014.9:g.90404495C>G	14	90404495	C	G	NC_000014.8:g.90870839C>G	14	90870839	C	G	2024-02-11											37905352	34860437
c.402C>A (D134E)	CALM1	c.402C>A	D134E	CALM1:c.402C>A (D134E)	disease/long qt syndrome	pm1|pm2|pp2|pp3|ps4m	likely_pathogenic	p.D134E	ppc|ppc_het	NM_006888.6	NC_000014.9:g.90404495C>A	14	90404495	C	A	NC_000014.8:g.90870839C>A	14	90870839	C	A	2024-02-11											37905352	34860437
c.400G>C (D134H)	CALM1	c.400G>C	D134H	CALM1:c.400G>C (D134H)		fx|pm1|pm2|pp2|pp3	likely_pathogenic	p.D134H	fp1|fx	NM_006888.6	NC_000014.9:g.90404493G>C	14	90404493	G	C	NC_000014.8:g.90870837G>C	14	90870837	G	C	2024-02-11		37965565
c.400G>C (D134H)	CALM2	c.400G>C	D134H	CALM2:c.400G>C (D134H)	disease/long qt syndrome	pm1|pm2|pm6|pp2|pp3|ps3|ps4m	pathogenic	p.D134H	na1|na3|pm6|ppc|ppc_het|ps3	NM_001743.6	NC_000002.12:g.47161744C>G	2	47161744	C	G	NC_000002.11:g.47388883C>G	2	47388883	C	G	2024-02-11						24917665					37528649	24917665		24917665; 31230402
c.400G>A (D134N)	CALM2	c.400G>A	D134N	CALM2:c.400G>A (D134N)	disease/long qt syndrome|disease/catecholaminergic polymorphic ventricular tachycardia	pm1|pm2|pp1|pp2|pp3|ppc	likely_pathogenic	p.D134N	pp1|ppc	NM_001743.6	NC_000002.12:g.47161744C>T	2	47161744	C	T	NC_000002.11:g.47388883C>T	2	47388883	C	T	2024-02-11							37528649				37528649
c.398G>T (G133V)	CALM1	c.398G>T	G133V	CALM1:c.398G>T (G133V)	disease/long qt syndrome	pm1|pm2|pp2|pp3|ppc	likely_pathogenic	p.G133V	ppc	NM_006888.6	NC_000014.9:g.90404491G>T	14	90404491	G	T	NC_000014.8:g.90870835G>T	14	90870835	G	T	2024-02-11											37528649
c.397G>A (G133S)	CALM2	c.397G>A	G133S	CALM2:c.397G>A (G133S)	disease/long qt syndrome	pm1|pm2|pp2|pp3|ppc	likely_pathogenic	p.G133S	ppc	NM_001743.6	NC_000002.12:g.47161747C>T	2	47161747	C	T	NC_000002.11:g.47388886C>T	2	47388886	C	T	2024-02-11											37528649
c.396T>G (D132E)	CALM1	c.396T>G	D132E	CALM1:c.396T>G (D132E)		fx|pm2|pm5|pp2	vus	p.D132E	fp1|fx|na3	NM_006888.6	NC_000014.9:g.90404489T>G	14	90404489	T	G	NC_000014.8:g.90870833T>G	14	90870833	T	G	2024-02-11											37528649
c.396T>G (D132E)	CALM3	c.396T>G	D132E	CALM3:c.396T>G (D132E)	disease/catecholaminergic polymorphic ventricular tachycardia	pm2|pp2|ppc	vus	p.D132E	na1|ppc	NM_005184.4	NC_000019.10:g.46608956T>G	19	46608956	T	G	NC_000019.9:g.47112213T>G	19	47112213	T	G	2024-02-11											37528649
c.396T>G (D132E)	CALM2	c.396T>G	D132E	CALM2:c.396T>G (D132E)	disease/long qt syndrome|disease/catecholaminergic polymorphic ventricular tachycardia	pm1|pm2|pm6|pp2|pp3|ps3|ps4m	pathogenic	p.D132E	na1|na3|pm6|ppc|ppc_het|ps3	NM_001743.6	NC_000002.12:g.47161748A>C	2	47161748	A	C	NC_000002.11:g.47388887A>C	2	47388887	A	C	2024-02-11						24917665					37528649	24917665		24917665
c.396T>A (D132E)	CALM1	c.396T>A	D132E	CALM1:c.396T>A (D132E)		fx|pm2|pm5|pp2	likely_pathogenic	p.D132E	fp1|fx|na3	NM_006888.6	NC_000014.9:g.90404489T>A	14	90404489	T	A	NC_000014.8:g.90870833T>A	14	90870833	T	A	2024-02-11											37528649
c.396T>A (D132E)	CALM3	c.396T>A	D132E	CALM3:c.396T>A (D132E)	disease/catecholaminergic polymorphic ventricular tachycardia	pm2|pp2|ppc	vus	p.D132E	na1|ppc	NM_005184.4	NC_000019.10:g.46608956T>A	19	46608956	T	A	NC_000019.9:g.47112213T>A	19	47112213	T	A	2024-02-11											37528649
c.396T>A (D132E)	CALM2	c.396T>A	D132E	CALM2:c.396T>A (D132E)	disease/long qt syndrome|disease/catecholaminergic polymorphic ventricular tachycardia	pm1|pm2|pm6|pp2|pp3|ps3|ps4m	pathogenic	p.D132E	na1|na3|pm6|ppc|ppc_het|ps3	NM_001743.6	NC_000002.12:g.47161748A>T	2	47161748	A	T	NC_000002.11:g.47388887A>T	2	47388887	A	T	2024-02-11						24917665					37528649	24917665		24917665
c.395A>T (D132V)	CALM1	c.395A>T	D132V	CALM1:c.395A>T (D132V)	disease/long qt syndrome	fx|pm2|pm6|pp2|pp3|ps3|ps4m	pathogenic	p.D132V	fp1|fx|na3|pm6|ppc_het|ps3|ps4m	NM_006888.6	NC_000014.9:g.90404488A>T	14	90404488	A	T	NC_000014.8:g.90870832A>T	14	90870832	A	T	2024-02-11		27374306; 29932249				27374306						27374306		31230402	37528649
c.395A>G (D132G)	CALM1	c.395A>G	D132G	CALM1:c.395A>G (D132G)	disease/long qt syndrome	pm2|pm6|pp2|pp3|ppc_het	likely_pathogenic	p.D132G	fp1|pm6|ppc_het	NM_006888.6						NC_000014.8:g.90870832A>G	14	90870832	A	G	2024-02-11						37905352						37905352
c.395A>G (D132G)	CALM2	c.395A>G	D132G	CALM2:c.395A>G (D132G)	disease/long qt syndrome	pm1|pm2|pp1|pp2|pp3|ps4m	likely_pathogenic	p.D132G	na3|pp1|ppc|ps4m	NM_001743.6	NC_000002.12:g.47161749T>C	2	47161749	T	C	NC_000002.11:g.47388888T>C	2	47388888	T	C	2024-02-11							37528649				37380439				37528649
c.394G>T (D132Y)	CALM2	c.394G>T	D132Y	CALM2:c.394G>T (D132Y)	disease/long qt syndrome	pm1|pm2|pp2|pp3|ppc	likely_pathogenic	p.D132Y	ppc	NM_001743.6	NC_000002.12:g.47161750C>A	2	47161750	C	A	NC_000002.11:g.47388889C>A	2	47388889	C	A	2024-02-11											37528649
c.394G>C (D132H)	CALM1	c.394G>C	D132H	CALM1:c.394G>C (D132H)		fx|pm2|pm5|pp2|pp3	likely_pathogenic	p.D132H	fp1|fx	NM_006888.6	NC_000014.9:g.90404487G>C	14	90404487	G	C	NC_000014.8:g.90870831G>C	14	90870831	G	C	2024-02-11		37965565
c.394G>C (D132H)	CALM2	c.394G>C	D132H	CALM2:c.394G>C (D132H)	disease/long qt syndrome	pm1|pm2|pm6|pp2|pp3|ps3|ps4m	pathogenic	p.D132H	na3|pm6|ppc|ppc_het|ps3	NM_001743.6	NC_000002.12:g.47161750C>G	2	47161750	C	G	NC_000002.11:g.47388889C>G	2	47388889	C	G	2024-02-11						27374306					37528649	27374306		27374306; 31230402
c.394G>A (D132N)	CALM1	c.394G>A	D132N	CALM1:c.394G>A (D132N)		fx|pm2|pm5|pp2	vus	p.D132N	fx	NM_006888.6	NC_000014.9:g.90404487G>A	14	90404487	G	A	NC_000014.8:g.90870831G>A	14	90870831	G	A	2024-02-11		37965565
c.390C>G (D130E)	CALM3	c.390C>G	D130E	CALM3:c.390C>G (D130E)	disease/long qt syndrome	pm2|pm5|pp2|pp3|ppc	likely_pathogenic	p.D130E	ppc	NM_005184.4	NC_000019.10:g.46608950C>G	19	46608950	C	G	NC_000019.9:g.47112207C>G	19	47112207	C	G	2024-02-11											37528649
c.390C>A (D130E)	CALM3	c.390C>A	D130E	CALM3:c.390C>A (D130E)	disease/long qt syndrome	pm2|pm5|pp2|pp3|ppc	likely_pathogenic	p.D130E	ppc	NM_005184.4	NC_000019.10:g.46608950C>A	19	46608950	C	A	NC_000019.9:g.47112207C>A	19	47112207	C	A	2024-02-11											37528649
c.389A>T (D130V)	CALM1	c.389A>T	D130V	CALM1:c.389A>T (D130V)	disease/long qt syndrome	pm2|pm5|pp2|pp3|ppc	likely_pathogenic	p.D130V	fp1|ppc	NM_006888.6	NC_000014.9:g.90404482A>T	14	90404482	A	T	NC_000014.8:g.90870826A>T	14	90870826	A	T	2024-02-11											37528649
c.389A>T (D130V)	CALM2	c.389A>T	D130V	CALM2:c.389A>T (D130V)	disease/long qt syndrome	pm1|pm2|pm6|pp2|pp3|ps3|ps4m	pathogenic	p.D130V	na3|pm6|ppc|ps3	NM_001743.6	NC_000002.12:g.47161755T>A	2	47161755	T	A	NC_000002.11:g.47388894T>A	2	47388894	T	A	2024-02-11						26969752					26969752; 37528649			31230402
c.389A>G (D130G)	CALM1	c.389A>G	D130G	CALM1:c.389A>G (D130G)	disease/long qt syndrome	fx|pm2|pm6|pp2|pp3|ps3|ps4m	Pathogenic	p.D130G	fp1|fp3|fx|na3|pm6|ppc|ps3|ps4m	NM_006888.6	NC_000014.9:g.90404482A>G	14	90404482	A	G	NC_000014.8:g.90870826A>G	14	90870826	A	G	2024-02-11		33211795; 37965565; 29932249				23388215					37528649			23388215; 24563457; 32012279	23388215
c.389A>G (D130G)	CALM2	c.389A>G	D130G	CALM2:c.389A>G (D130G)	disease/long qt syndrome|disease/sudden cardiac death	fx|pm1|pm2|pp2|pp3|ps3|ps4m|unweighted_case	pathogenic	p.D130G	fp1|fx|na3|ppc|ps3|unweighted_case	NM_001743.6	NC_000002.12:g.47161755T>C	2	47161755	T	C	NC_000002.11:g.47388894T>C	2	47388894	T	C	2024-02-11		27765793									26969752; 37528649			24563457; 26164367; 26309258		36507129
c.389A>G (D130G)	CALM3	c.389A>G	D130G	CALM3:c.389A>G (D130G)	disease/long qt syndrome	pm2|pm6|pp1m|pp2|pp3|ps2|ps3|ps4m	pathogenic	p.D130G	fp1|na3|pm6|pp1|ppc|ppc_het|ps2|ps3|ps4m	NM_005184.4	NC_000019.10:g.46608949A>G	19	46608949	A	G	NC_000019.9:g.47112206A>G	19	47112206	A	G	2024-02-11						31454269	31454269; 37528649				25460178	31454269	25460178	35225649	37528649
c.389A>C (D130A)	CALM1	c.389A>C	D130A	CALM1:c.389A>C (D130A)	disease/long qt syndrome	pm2|pm5|pp2|pp3|ppc	likely_pathogenic	p.D130A	na1|na3|ppc	NM_006888.6	NC_000014.9:g.90404482A>C	14	90404482	A	C	NC_000014.8:g.90870826A>C	14	90870826	A	C	2024-02-11											37528649
c.388G>T (D130Y)	CALM2	c.388G>T	D130Y	CALM2:c.388G>T (D130Y)	disease/long qt syndrome	pm1|pm2|pp2|pp3|ppc	likely_pathogenic	p.D130Y	ppc	NM_001743.6	NC_000002.12:g.47161756C>A	2	47161756	C	A	NC_000002.11:g.47388895C>A	2	47388895	C	A	2024-02-11											37528649
c.388G>A (D130N)	CALM2	c.388G>A	D130N	CALM2:c.388G>A (D130N)	disease/long qt syndrome	pm1|pm2|pp2|pp3|ppc	likely_pathogenic	p.D130N	ppc	NM_001743.6	NC_000002.12:g.47161756C>T	2	47161756	C	T	NC_000002.11:g.47388895C>T	2	47388895	C	T	2024-02-11											37528649
c.388G>A (D130N)	CALM3	c.388G>A	D130N	CALM3:c.388G>A (D130N)	disease/long qt syndrome	pm2|pm5|pp2|pp3|ppc	likely_pathogenic	p.D130N	ppc	NM_005184.4	NC_000019.10:g.46608948G>A	19	46608948	G	A	NC_000019.9:g.47112205G>A	19	47112205	G	A	2024-02-11											37528649
c.365T>C (V122A)	CALM1	c.365T>C	V122A	CALM1:c.365T>C (V122A)		fx|pm2|pp2	vus	p.V122A	fx	NM_006888.6	NC_000014.9:g.90404458T>C	14	90404458	T	C	NC_000014.8:g.90870802T>C	14	90870802	T	C	2024-02-11		29269382
c.356A>T (D119V)	CALM2	c.356A>T	D119V	CALM2:c.356A>T (D119V)	disease/sudden cardiac death	pm2|pp2|pp3|unweighted_case	vus	p.D119V	unweighted_case	NM_001743.6	NC_000002.12:g.47161788T>A	2	47161788	T	A	NC_000002.11:g.47388927T>A	2	47388927	T	A	2024-02-11																36346469
c.340G>T (G114W)	CALM3	c.340G>T	G114W	CALM3:c.340G>T (G114W)	disease/catecholaminergic polymorphic ventricular tachycardia	add_report|pm2|pm6|pp1|pp2|ppc|ps3	pathogenic	p.G114W	add_report|na3|pm6|pp1|ppc|ps3	NM_005184.4	NC_000019.10:g.46608900G>T	19	46608900	G	T	NC_000019.9:g.47112157G>T	19	47112157	G	T	2024-02-11	33200177					33200177	37528649				37528649			33200177
c.340G>A (G114R)	CALM2	c.340G>A	G114R	CALM2:c.340G>A (G114R)	disease/sudden cardiac death	add_report|fx|pm2|pp2|ps3|unweighted_case	likely_pathogenic	p.G114R	add_report|fx|ps3|unweighted_case	NM_001743.6	NC_000002.12:g.47161804C>T	2	47161804	C	T	NC_000002.11:g.47388943C>T	2	47388943	C	T	2024-02-11	36352129; 33595060	37663247												33200177		33200177; 37528649
c.314A>C (E105A)	CALM1	c.314A>C	E105A	CALM1:c.314A>C (E105A)	disease/long qt syndrome|disease/catecholaminergic polymorphic ventricular tachycardia	fx|pm2|pm6|pp2|pp3|ps3|ps4m	pathogenic	p.E105A	fp3|fx|na3|pm6|ppc|ps3	NM_006888.6	NC_000014.9:g.90404407A>C	14	90404407	A	C	NC_000014.8:g.90870751A>C	14	90870751	A	C	2024-02-11		37965565				28491771;					28491771; 37528649			37958614; 30937913
c.313G>A (E105K)	CALM1	c.313G>A	E105K	CALM1:c.313G>A (E105K)	disease/long qt syndrome	pm2|pm5|pp2|pp3|ppc	likely_pathogenic	p.E105K	na3|ppc	NM_006888.6	NC_000014.9:g.90404406G>A	14	90404406	G	A	NC_000014.8:g.90870750G>A	14	90870750	G	A	2024-02-11											37528649
c.310G>C (E104Q)	CALM3	c.310G>C	E104Q	CALM3:c.310G>C (E104Q)		bp4|pm2|pp2	vus	p.E104Q	note	NM_001329923.1	NC_000019.10:g.46608978G>C	19	46608978	G	C	NC_000019.9:g.47112235G>C	19	47112235	G	C	2024-02-11
c.308C>T (A103V)	CALM3	c.308C>T	A103V	CALM3:c.308C>T (A103V)	disease/catecholaminergic polymorphic ventricular tachycardia	fx|pm2|pp1m|pp2|pp3|ps3|ps4m	pathogenic	p.A103V	fx|na1|na3|pp1|ppc|ps3	NM_005184.4	NC_000019.10:g.46608868C>T	19	46608868	C	T	NC_000019.9:g.47112125C>T	19	47112125	C	T	2024-02-11		33770503					27516456; 37528649				27516456; 37528649			27516456; 31230402
c.308C>T (A103V)	CALM1	c.308C>T	A103V	CALM1:c.308C>T (A103V)		fx|pm2|pp2|pp3	vus	p.A103V	fp1|fx|na3	NM_006888.6	NC_000014.9:g.90404401C>T	14	90404401	C	T	NC_000014.8:g.90870745C>T	14	90870745	C	T	2024-02-11		37965565; 31587513; 33770503
c.307G>A (A103T)	CALM3	c.307G>A	A103T	CALM3:c.307G>A (A103T)	disease/long qt syndrome	pm2|pm5|pp2|pp3|ppc	likely_pathogenic	p.A103T	na3|ppc	NM_005184.4	NC_000019.10:g.46608867G>A	19	46608867	G	A	NC_000019.9:g.47112124G>A	19	47112124	G	A	2024-02-11											37528649
c.307G>A (A103T)	CALM1	c.307G>A	A103T	CALM1:c.307G>A (A103T)	disease/sudden cardiac death	pm2|pp2|pp3|unweighted_case	vus	p.A103T	fp1|unweighted_case	NM_006888.6	NC_000014.9:g.90404400G>A	14	90404400	G	A	NC_000014.8:g.90870744G>A	14	90870744	G	A	2024-02-11																36293497
c.29T>C (I10T)	CALM2	c.29T>C	I10T	CALM2:c.29T>C (I10T)		fx|pm2|pp2|pp3	vus	p.I10T	fx	NM_001743.6	NC_000002.12:g.47170739A>G	2	47170739	A	G	NC_000002.11:g.47397878A>G	2	47397878	A	G	2024-02-11		37663247
c.294T>A (N98K)	CALM1	c.294T>A	N98K	CALM1:c.294T>A (N98K)	disease/long qt syndrome	pm2|pm6|pp2|ppc_het	likely_pathogenic	p.N98K	na3|pm6|ppc_het	NM_006888.6	NC_000014.9:g.90404387T>A	14	90404387	T	A	NC_000014.8:g.90870731T>A	14	90870731	T	A	2024-02-11						34860437
c.293A>T (N98I)	CALM2	c.293A>T	N98I	CALM2:c.293A>T (N98I)	disease/long qt syndrome	pm2|pm6|pp2|pp3|ps3|ps4m	pathogenic	p.N98I	na1|na3|pm6|ppc|ps3|ps4m	NM_001743.6	NC_000002.12:g.47161851T>A	2	47161851	T	A	NC_000002.11:g.47388990T>A	2	47388990	T	A	2024-02-11						24917665					24917665			24917665; 31230402	37528649
c.293A>G (N98S)	CALM3	c.293A>G	N98S	CALM3:c.293A>G (N98S)		fx|pm2|pp2|ps3	likely_pathogenic	p.N98S	fp1|fx|ps3	NM_005184.4	NC_000019.10:g.46608853A>G	19	46608853	A	G	NC_000019.9:g.47112110A>G	19	47112110	A	G	2024-02-11		27516456												28662798
c.293A>G (N98S)	CALM1	c.293A>G	N98S	CALM1:c.293A>G (N98S)	disease/long qt syndrome|disease/catecholaminergic polymorphic ventricular tachycardia|disease/sudden cardiac death	fx|pm2|pm6|pp2|ps3|ps4m|unweighted_case	pathogenic	p.N98S	fp1|fp3|fx|na1|na3|pm6|ppc|ps3|ps4m|unweighted_case	NM_006888.6	NC_000014.9:g.90404386A>G	14	90404386	A	G	NC_000014.8:g.90870730A>G	14	90870730	A	G	2024-02-11		33211795; 37965565; 36920509; 32012279; 28575668; 32929985; 29269382; 29932249;				37380439; 34729453					31395126; 37905352			24563457; 34729453	37528649; 37380439; 34729453	34930847
c.293A>G (N98S)	CALM2	c.293A>G	N98S	CALM2:c.293A>G (N98S)	disease/catecholaminergic polymorphic ventricular tachycardia|disease/long qt syndrome	fx|pm2|pm6|pp2|pp3|ps3|ps4m	pathogenic	p.N98S	fx|na3|pm6|ppc|ppc_het|ps3|ps4m	NM_001743.6	NC_000002.12:g.47161851T>C	2	47161851	T	C	NC_000002.11:g.47388990T>C	2	47388990	T	C	2024-02-11		28335032; 37663247				24917665; 27100291; 37380439					37380439	24917665		24917665; 24563457; 26164367	27100291; 37528649
c.293A>C (N98T)	CALM1	c.293A>C	N98T	CALM1:c.293A>C (N98T)	disease/long qt syndrome	pm2|pm5|pp2|ppc	likely_pathogenic	p.N98T	alias|ppc	NM_006888.6	NC_000014.9:g.90404386A>C	14	90404386	A	C	NC_000014.8:g.90870730A>C	14	90870730	A	C	2024-02-11											37528649
c.287A>T (D96V)	CALM1	c.287A>T	D96V	CALM1:c.287A>T (D96V)		fx|pm2|pp2|pp3|ps3	likely_pathogenic	p.D96V	fp1|fp3|fx|na1|na3|ps3	NM_006888.6	NC_000014.9:g.90404380A>T	14	90404380	A	T	NC_000014.8:g.90870724A>T	14	90870724	A	T	2024-02-11		24563457; 33211795; 32012279; 31587513; 27516456												36821382; 27927985; 30348784; 26309258
c.287A>T (D96V)	CALM2	c.287A>T	D96V	CALM2:c.287A>T (D96V)	disease/long qt syndrome	pm2|pm6|pp2|pp3|ps3|ps4m	pathogenic	p.D96V	na3|pm6|ppc|ppc_het|ps3|ps4m	NM_001743.6	NC_000002.12:g.47161857T>A	2	47161857	T	A	NC_000002.11:g.47388996T>A	2	47388996	T	A	2024-02-11						23388215; 37380439					37380439	23388215		23388215; 24563457; 26164367	37528649
c.287A>T (D96V)	CALM3	c.287A>T	D96V	CALM3:c.287A>T (D96V)		fx|pm2|pp2|pp3|ps3	likely_pathogenic	p.D96V	alias|fp1|fx|ps3	NM_005184.4	NC_000019.10:g.46608847A>T	19	46608847	A	T	NC_000019.9:g.47112104A>T	19	47112104	A	T	2024-02-11		27516456; 33770503												29932249
c.287A>G (D96G)	CALM2	c.287A>G	D96G	CALM2:c.287A>G (D96G)	disease/long qt syndrome	pm2|pm6|pp2|pp3|ps4m	likely_pathogenic	p.D96G	na3|pm6|ppc|ps4m	NM_001743.6	NC_000002.12:g.47161857T>C	2	47161857	T	C	NC_000002.11:g.47388996T>C	2	47388996	T	C	2024-02-11						37380439					37380439				37528649
c.287A>G (D96G)	CALM3	c.287A>G	D96G	CALM3:c.287A>G (D96G)	disease/sudden cardiac death	pm2|pm5|pp2|pp3|unweighted_case	likely_pathogenic	p.D96G	fp1|unweighted_case	NM_005184.4	NC_000019.10:g.46608847A>G	19	46608847	A	G	NC_000019.9:g.47112104A>G	19	47112104	A	G	2024-02-11																38229148
c.286G>C (D96H)	CALM1	c.286G>C	D96H	CALM1:c.286G>C (D96H)		fx|pm2|pm5|pp2|pp3	likely_pathogenic	p.D96H	fp1|fx	NM_006888.6	NC_000014.9:g.90404379G>C	14	90404379	G	C	NC_000014.8:g.90870723G>C	14	90870723	G	C	2024-02-11		29269382
c.286G>C (D96H)	CALM3	c.286G>C	D96H	CALM3:c.286G>C (D96H)	disease/long qt syndrome	pm2|pp2|pp3|ps4m	likely_pathogenic	p.D96H	na3|ppc|ppc_het|ps4m	NM_005184.4	NC_000019.10:g.46608846G>C	19	46608846	G	C	NC_000019.9:g.47112103G>C	19	47112103	G	C	2024-02-11											30530868; 31535183; 33614747	28491681			37528649
c.281A>C (D94A)	CALM3	c.281A>C	D94A	CALM3:c.281A>C (D94A)	disease/long qt syndrome	pm2|pp2|pp3|ps4m	likely_pathogenic	p.D94A	ppc	NM_005184.4	NC_000019.10:g.46608584A>C	19	46608584	A	C	NC_000019.9:g.47111841A>C	19	47111841	A	C	2024-02-11											30574507; 37528649
c.281A>C (D94A)	CALM1	c.281A>C	D94A	CALM1:c.281A>C (D94A)		fx|pm2|pp2|pp3	vus	p.D94A	fp1|fx|na1	NM_006888.6	NC_000014.9:g.90403964A>C	14	90403964	A	C	NC_000014.8:g.90870308A>C	14	90870308	A	C	2024-02-11		29269382
c.279T>G (F93L)	CALM1	c.279T>G	F93L	CALM1:c.279T>G (F93L)		fx|pm2|pp2|pp3	vus	p.F93L	fx	NM_006888.6	NC_000014.9:g.90403962T>G	14	90403962	T	G	NC_000014.8:g.90870306T>G	14	90870306	T	G	2024-02-11		33211795
c.279T>A (F93L)	CALM1	c.279T>A	F93L	CALM1:c.279T>A (F93L)		fx|pm2|pp2|pp3	vus	p.F93L	fx	NM_006888.6	NC_000014.9:g.90403962T>A	14	90403962	T	A	NC_000014.8:g.90870306T>A	14	90870306	T	A	2024-02-11		33211795
c.277T>C (F93L)	CALM1	c.277T>C	F93L	CALM1:c.277T>C (F93L)		fx|pm2|pp2|pp3	vus	p.F93L	fx	NM_006888.6	NC_000014.9:g.90403960T>C	14	90403960	T	C	NC_000014.8:g.90870304T>C	14	90870304	T	C	2024-02-11		33211795
c.268T>C (F90L)	CALM1	c.268T>C	F90L	CALM1:c.268T>C (F90L)	disease/idiopathic ventricular fibrillation|disease/long qt syndrome	fx|pm2|pp1m|pp2|pp3|ps3|ps4m	pathogenic	p.F90L	fp1|fp3|fx|na3|pp1|ppc|ps3	NM_006888.6	NC_000014.9:g.90403951T>C	14	90403951	T	C	NC_000014.8:g.90870295T>C	14	90870295	T	C	2024-02-11		33211795; 37965565; 31587513; 29932249					24076290; 37528649				24076290; 37528649			31230402;
c.248A>G (E83G)	CALM2	c.248A>G	E83G	CALM2:c.248A>G (E83G)	disease/catecholaminergic polymorphic ventricular tachycardia	pm2|pm6|pp2|pp3|ppc	likely_pathogenic	p.E83G	pm6|ppc	NM_001743.6	NC_000002.12:g.47162323T>C	2	47162323	T	C	NC_000002.11:g.47389462T>C	2	47389462	T	C	2024-02-11						37850595					37850595
c.247G>A (E83K)	CALM1	c.247G>A	E83K	CALM1:c.247G>A (E83K)	disease/catecholaminergic polymorphic ventricular tachycardia|disease/long qt syndrome	pm2|pp2|pp3|ppc	vus	p.E83K	ppc	NM_006888.6	NC_000014.9:g.90403930G>A	14	90403930	G	A	NC_000014.8:g.90870274G>A	14	90870274	G	A	2024-02-11											37528649
c.216G>T (M72I)	CALM1	c.216G>T	M72I	CALM1:c.216G>T (M72I)		pm2|pp2	vus	p.M72I	note	NM_006888.6	NC_000014.9:g.90403899G>T	14	90403899	G	T	NC_000014.8:g.90870243G>T	14	90870243	G	T	2024-02-11
c.216G>C (M72I)	CALM1	c.216G>C	M72I	CALM1:c.216G>C (M72I)		pm2|pp2	vus	p.M72I	note	NM_006888.6	NC_000014.9:g.90403899G>C	14	90403899	G	C	NC_000014.8:g.90870243G>C	14	90870243	G	C	2024-02-11
c.216G>A (M72I)	CALM1	c.216G>A	M72I	CALM1:c.216G>A (M72I)		pm2|pp2	vus	p.M72I	note	NM_006888.6	NC_000014.9:g.90403899G>A	14	90403899	G	A	NC_000014.8:g.90870243G>A	14	90870243	G	A	2024-02-11
c.203A>C (E68A)	CALM2	c.203A>C	E68A	CALM2:c.203A>C (E68A)	disease/long qt syndrome	pm2|pp1|pp2|pp3|ppc	likely_pathogenic	p.E68A	pp1|ppc	NM_001743.6	NC_000002.12:g.47162368T>G	2	47162368	T	G	NC_000002.11:g.47389507T>G	2	47389507	T	G	2024-02-11							37528649				37528649
c.203A>C (E68A)	CALM3	c.203A>C	E68A	CALM3:c.203A>C (E68A)		fx|pm2|pp2|pp3	vus	p.E68A	fx|na1	NM_005184.4	NC_000019.10:g.46608506A>C	19	46608506	A	C	NC_000019.9:g.47111763A>C	19	47111763	A	C	2024-02-11		34502077
c.192T>G (I64M)	CALM2	c.192T>G	I64M	CALM2:c.192T>G (I64M)		pm2|pp2|pp3|unweighted_case	vus	p.I64M	unweighted_case	NM_001743.6	NC_000002.12:g.47162379A>C	2	47162379	A	C	NC_000002.11:g.47389518A>C	2	47389518	A	C	2024-02-11																37528649
c.188C>G (T63R)	CALM2	c.188C>G	T63R	CALM2:c.188C>G (T63R)		pm2|pp2|pp3|unweighted_case	vus	p.T63R	unweighted_case	NM_001743.6	NC_000002.12:g.47162383G>C	2	47162383	G	C	NC_000002.11:g.47389522G>C	2	47389522	G	C	2024-02-11																37528649
c.172G>C (A58P)	CALM2	c.172G>C	A58P	CALM2:c.172G>C (A58P)	disease/long qt syndrome	pm2|pp2|pp3|ppc	vus	p.A58P	ppc	NM_001743.6	NC_000002.12:g.47162525C>G	2	47162525	C	G	NC_000002.11:g.47389664C>G	2	47389664	C	G	2024-02-11											37528649
c.161A>T (N54I)	CALM2	c.161A>T	N54I	CALM2:c.161A>T (N54I)		pm2|pp2|pp3|ps3	likely_pathogenic	p.N54I	na1|ps3	NM_001743.6	NC_000002.12:g.47162536T>A	2	47162536	T	A	NC_000002.11:g.47389675T>A	2	47389675	T	A	2024-02-11														26164367; 36920509
c.161A>T (N54I)	CALM1	c.161A>T	N54I	CALM1:c.161A>T (N54I)	disease/catecholaminergic polymorphic ventricular tachycardia|disease/sudden cardiac death	fx|pm2|pp1m|pp2|pp3|ps3|ps4m|unweighted_case	pathogenic	p.N54I	fp3|fx|na1|na3|pp1|ppc|ppc_het|ps3|unweighted_case	NM_006888.6	NC_000014.9:g.90401385A>T	14	90401385	A	T	NC_000014.8:g.90867729A>T	14	90867729	A	T	2024-02-11		24816216; 37965565; 32012279; 29932249					23040497; 37528649				37528649	23040497		23040497; 24563457; 36920509		33191766
c.161A>T (N54I)	CALM3	c.161A>T	N54I	CALM3:c.161A>T (N54I)		fx|pm2|pp2|pp3	vus	p.N54I	fp1|fx	NM_005184.4	NC_000019.10:g.46608323A>T	19	46608323	A	T	NC_000019.9:g.47111580A>T	19	47111580	A	T	2024-02-11		33770503
c.149A>G (Q50R)	CALM1	c.149A>G	Q50R	CALM1:c.149A>G (Q50R)		fx|pm2|pp2|pp3	vus	p.Q50R	fp1|fx	NM_006888.6	NC_000014.9:g.90401373A>G	14	90401373	A	G	NC_000014.8:g.90867717A>G	14	90867717	A	G	2024-02-11		37965565
c.143A>G (E48G)	CALM1	c.143A>G	E48G	CALM1:c.143A>G (E48G)		fx|pm2|pp2|pp3	vus	p.E48G	fx	NM_006888.6	NC_000014.9:g.90401367A>G	14	90401367	A	G	NC_000014.8:g.90867711A>G	14	90867711	A	G	2024-02-11		29269382
c.136G>A (E46K)	CALM2	c.136G>A	E46K	CALM2:c.136G>A (E46K)	disease/catecholaminergic polymorphic ventricular tachycardia	pm2|pm6|pp2|ps4m	likely_pathogenic	p.E46K	na1|pm6|ps4m	NM_001743.6	NC_000002.12:g.47162561C>T	2	47162561	C	T	NC_000002.11:g.47389700C>T	2	47389700	C	T	2024-02-11						37380439									37380439; 37528649
c.104C>T (T35I)	CALM2	c.104C>T	T35I	CALM2:c.104C>T (T35I)	disease/catecholaminergic polymorphic ventricular tachycardia	pm2|pp1|pp2|pp3|ppc	likely_pathogenic	p.T35I	na3|pp1|ppc	NM_001743.6	NC_000002.12:g.47162593G>A	2	47162593	G	A	NC_000002.11:g.47389732G>A	2	47389732	G	A	2024-02-11							37528649				37528649
(F142A)	CALM1		F142A	CALM1: (F142A)		fx|pm2|pm5|pp2	vus	p.F142A	fx	NM_006888.6											2024-02-11		31278385
(Q136M)	CALM1		Q136M	CALM1: (Q136M)		fx|pm2|pm5|pp2	vus	p.Q136M	fx	NM_006888.6											2024-02-11		31283071
(F13M)	CALM1		F13M	CALM1: (F13M)		fx|pm2|pp2	vus	p.F13M	fx	NM_006888.6											2024-02-11		31283071
(F69A)	CALM1		F69A	CALM1: (F69A)		fx|pm2|pp2	vus	p.F69A	fx	NM_006888.6											2024-02-11		31278385
(F69M)	CALM1		F69M	CALM1: (F69M)		fx|pm2|pp2	vus	p.F69M	fx	NM_006888.6											2024-02-11		31283071
(F93A)	CALM1		F93A	CALM1: (F93A)		fx|pm2|pp2	vus	p.F93A	fx	NM_006888.6											2024-02-11		31278385
(M110A)	CALM1		M110A	CALM1: (M110A)		fx|pm2|pp2	vus	p.M110A	fx	NM_006888.6											2024-02-11		31278385
(M36T)	CALM1		M36T	CALM1: (M36T)		pm2|pp2	vus	p.M36T	note												2024-02-11
(Q9A)	CALM1		Q9A	CALM1: (Q9A)		fx|pm2|pp2	vus	p.Q9A	fp4|fx	NM_006888.6											2024-02-11		31283071
(Y100T)	CALM1		Y100T	CALM1: (Y100T)		fx|pm2|pp2	vus	p.Y100T	fx	NM_006888.6											2024-02-11		31283071

## Sheet: Combined_raw_data
Variants		Condition		ClinVar ACMG Classification			Mastermind ACMG Classification			Applied ACMG category in Mastermind			Either Database with a VUS?			Either Database with a P/LP?			Comparison
cDNA change	Protein variant	Condition(s) ClinVar	Condition Mastermind	CALM1	CALM2	CALM3	CALM1	CALM2	CALM3	CALM1_applied_categories	CALM2_applied_categories	CALM3_applied_categories	CALM1	CALM2	CALM3	CALM1	CALM2	CALM3	CALM1	CALM2	CALM3
c.8G>A	R3H	Long QT syndrome 15			VUS									VUS						CV only - VUS
NA	Q9A						VUS			fx|pm2|pp2			VUS						G only - VUS
c.29T>C	I10T							VUS			fx|pm2|pp2|pp3			VUS						MM only - VUS
NA	F13M						VUS			fx|pm2|pp2			VUS						G only - VUS
c.44A>C	E15A						VUS			fx|pm2|pp2|pp3			VUS						G only - VUS
c.77G>A	G26D						VUS			fx|pm2|pp2|pp3			VUS						G only - VUS
c.79A>T	T27S						VUS			fx|pm2|pp2			VUS						G only - VUS
c.80C>G	T27S						VUS			fx|pm2|pp2			VUS						G only - VUS
c.82A>G	I28V						VUS			fx|pm2|pp2			VUS						G only - VUS
c.85A>T	T29S								VUS			pm2|pp2			VUS						MM only - VUS
c.86C>G	T29S								VUS			pm2|pp2			VUS						MM only - VUS
c.89C>G	T30R		disease/catecholaminergic polymorphic ventricular tachycardia					LP			pm2|pp1|pp2|pp3|ppc			LP			LP			MM only - LP
c.104C>T	T35I		disease/catecholaminergic polymorphic ventricular tachycardia					LP			pm2|pp1|pp2|pp3|ppc			LP			LP			MM only - LP
NA	M36T						VUS			pm2|pp2			VUS						G only - VUS
c.130C>T	P44S	Cardiovascular phenotype			VUS									VUS						CV only - VUS
c.131C>T	P44L	Long QT syndrome 1				VUS									VUS						CV only - VUS
c.136G>A	E46K	CALM2-related condition	disease/catecholaminergic polymorphic ventricular tachycardia		VUS		VUS	LP		fx|pm2|pp2	pm2|pm6|pp2|ps4m		VUS	LP			LP		G only - VUS	CV - C MM - LP
c.143A>G	E48G						VUS			fx|pm2|pp2|pp3			VUS						G only - VUS
c.149A>G	Q50R						VUS			fx|pm2|pp2|pp3			VUS						G only - VUS
c.157A>G	I53V	Catecholaminergic polymorphic ventricular tachycardia 4|Long QT syndrome 14 Long QT syndrome 1		VUS	VUS								VUS	VUS					CV only - VUS	CV only - VUS
c.161A>T	N54I	Catecholaminergic polymorphic ventricular tachycardia 4	disease/catecholaminergic polymorphic ventricular tachycardia|disease/sudden cardiac death	LP			P	LP	VUS	fx|pm2|pp1m|pp2|pp3|ps3|ps4m|unweighted_case	pm2|pp2|pp3|ps3	fx|pm2|pp2|pp3			VUS	LP	P		CV - LP MM - P	MM only - LP	MM only - VUS
c.172G>C	A58P	not provided	disease/long qt syndrome		VUS			VUS			pm2|pp2|pp3|ppc		VUS							both VUS
c.182A>G	N61S	Long QT syndrome 1			VUS								VUS							CV only - VUS
c.188C>G	T63R							VUS			pm2|pp2|pp3|unweighted_case			VUS						MM only - VUS
c.192T>G	I64M							VUS			pm2|pp2|pp3|unweighted_case			VUS						MM only - VUS
c.203A>C	E68A	Long QT syndrome 1	disease/long qt syndrome		VUS			LP	VUS		pm2|pp1|pp2|pp3|ppc	fx|pm2|pp2|pp3		LP	VUS		LP			CV - VUS MM - LP	MM only - VUS
NA	F69M						VUS			fx|pm2|pp2			VUS						G only - VUS
NA	F69A						VUS			fx|pm2|pp2			VUS						G only - VUS
c.210G>T	L70F	not provided		VUS									VUS						CV only - VUS
c.214A>G	M72V	Inborn genetic diseases			VUS									VUS						CV only - VUS
c.216G>T	M72I						VUS			pm2|pp2			VUS						G only - VUS
c.216G>C	M72I						VUS			pm2|pp2			VUS						G only - VUS
c.216G>A	M72I						VUS			pm2|pp2			VUS						G only - VUS
c.247G>A	E83K	Long QT syndrome 1 & not provided	disease/catecholaminergic polymorphic ventricular tachycardia|disease/long qt syndrome		VUS	VUS	VUS			pm2|pp2|pp3|ppc			VUS	VUS	VUS				MM only - VUS	CV only - VUS	CV only - VUS
c.248A>G	E83G		disease/catecholaminergic polymorphic ventricular tachycardia					P			pm2|pm6|pp2|pp3|ppc						LP			MM only - LP
c.260G>A	R87H	Cardiovascular phenotype		VUS									VUS						CV only - VUS
c.268T>C	F90L	Long QT syndrome 14 Long QT syndrome 1	disease/idiopathic ventricular fibrillation|disease/long qt syndrome disease/sudden cardiac death	LP	LP		P	VUS		fx|pm2|pp1m|pp2|pp3|ps3|ps4m	add_report|pm2|pp2|pp3|unweighted_case			VUS		P	LP		CV - LP MM - P	CV - LP MM - VUS
c.272G>T	R91L	CALM2-related condition			VUS									VUS						CV only - VUS
c.277T>C	F93L						VUS			fx|pm2|pp2|pp3			VUS						MM only - VUS
c.279T>G	F93L						VUS			fx|pm2|pp2|pp3			VUS						MM only - VUS
c.279T>A	F93L						VUS			fx|pm2|pp2|pp3			VUS						MM only - VUS
NA	F93A						VUS			fx|pm2|pp2			VUS						MM only - VUS
c.280G>C	D94H	Catecholaminergic polymorphic ventricular tachycardia 4|Long QT syndrome 14		VUS									VUS					P	CV only - VUS
c.281A>C	D94A	Long QT syndrome 1	disease/long qt syndrome			P	VUS		LP	fx|pm2|pp2|pp3		pm2|pp2|pp3|ps4m	VUS					LP	MM only - VUS		CV - P MM - LP
c.286G>T	D96Y	Long QT syndrome 14|Catecholaminergic polymorphic ventricular tachycardia 4 & Long QT syndrome 1		P	P											P	P		CV only - P	CV only - P
c.286G>C	D96H	Long QT syndrome 1	disease/long qt syndrome			P	LP		LP	fx|pm2|pm5|pp2|pp3		pm2|pp2|pp3|ps4m				LP		P	MM only - LP		CV - P MM - LP
c.287A>G	D96G	not provided	disease/long qt syndrome disease/sudden cardiac death	VUS				LP	LP		pm2|pm6|pp2|pp3|ps4m	pm2|pm5|pp2|pp3|unweighted_case	VUS				LP	LP	CV only - VUS	MM only - LP	MM only - LP
c.287A>T	D96V	not provided|Long QT syndrome 1	disease/long qt syndrome		P		LP	P	LP	fx|pm2|pp2|pp3|ps3	pm2|pm6|pp2|pp3|ps3|ps4m	fx|pm2|pp2|pp3|ps3				LP	P	LP	MM only - LP	both P	MM only - LP
c.293A>G	N98S	Cardiovascular phenotype|Catecholaminergic polymorphic ventricular tachycardia 4|Catecholaminergic polymorphic ventricular tachycardia 4|Long QT syndrome 14|Catecholaminergic polymorphic ventricular tachycardia	disease/long qt syndrome|disease/catecholaminergic polymorphic ventricular tachycardia|disease/sudden cardiac death	P/LP	P		P	P	LP	fx|pm2|pm6|pp2|ps3|ps4m|unweighted_case	fx|pm2|pm6|pp2|pp3|ps3|ps4m	fx|pm2|pp2|ps3				P/LP	P	LP	both P	both P	MM only - LP
c.293A>C	N98T		disease/long qt syndrome				LP			pm2|pm5|pp2|ppc						LP			MM only - LP
c.294T>A	N98K		disease/long qt syndrome				LP			pm2|pm6|pp2|ppc_het						LP			MM only - LP
c.293A>T	N98I	Long QT syndrome 1	disease/long qt syndrome		P			P			pm2|pm6|pp2|pp3|ps3|ps4m						P			both P
c.299A>G	Y100C	not provided & Long QT syndrome 1		VUS	VUS								VUS	VUS					CV only - VUS	CV only - VUS
NA	Y100T						VUS			fx|pm2|pp2			VUS						MM only - VUS
c.301A>G	I101V	Long QT syndrome 14|Catecholaminergic polymorphic ventricular tachycardia 4		VUS									VUS						CV only - VUS
c.307G>A	A103T	Long QT syndrome 1 & not provided	disease/sudden cardiac death disease/long qt syndrome		VUS	VUS	VUS		LP	pm2|pp2|pp3|unweighted_case		pm2|pm5|pp2|pp3|ppc	VUS	VUS	VUS			LP	MM only - VUS	CV only - VUS	CV - VUS MM - LP
c.308C>T	A103V	Long QT syndrome 1 & Long QT syndrome 1	disease/catecholaminergic polymorphic ventricular tachycardia		VUS	VUS	VUS		P	fx|pm2|pp2|pp3		fx|pm2|pp1m|pp2|pp3|ps3|ps4m	VUS	VUS	VUS			P	MM only - VUS	CV only - VUS	CV - VUS MM - P
c.310G>C	E104Q								VUS			bp4|pm2|pp2			VUS						MM only - VUS
c.310G>A	A104T	Long QT syndrome 1 & Long QT syndrome 1			VUS	VUS								VUS	VUS					CV only - VUS	CV only - VUS
c.311C>T	A104V	Cardiovascular phenotype			VUS									VUS						CV only - VUS
c.313G>A	E105K	not provided	disease/long qt syndrome	LP			LP			pm2|pm5|pp2|pp3|ppc						LP			both LP
c.313G>C	E105Q	Long QT syndrome 15			LP												LP			CV only - LP
c.314A>C	E105A		disease/long qt syndrome|disease/catecholaminergic polymorphic ventricular tachycardia				P			fx|pm2|pm6|pp2|pp3|ps3|ps4m						P			MM only - P
c.319C>T	R107C	not provided & Cardiovascular phenotype|Long QT syndrome 1 & Long QT syndrome 1		VUS	VUS	VUS								VUS	VUS				CV only - VUS	CV only - VUS	CV only - VUS
c.320G>A	R107H	not provided				VUS									VUS						CV only - VUS
c.322C>G	H108D	not provided		VUS									VUS						CV only - VUS
c.325G>A	V109I	Long QT syndrome 1				VUS									VUS						CV only - VUS
NA	M110A						VUS			fx|pm2|pp2			VUS						MM only - VUS
c.328A>C	M110L	Long QT syndrome 14|Catecholaminergic polymorphic ventricular tachycardia 4 & Long QT syndrome 1|Inborn genetic diseases		VUS									VUS						CV only - VUS
c.328A>T	M110L	Long QT syndrome 1|Inborn genetic diseases			C												Conflicting classifications of pathogenicity			CV only- C
c.332C>T	T111M	Long QT syndrome 1				VUS									VUS						CV only - VUS
c.340G>A	G114R	SUDDEN INFANT DEATH SYNDROME	disease/sudden cardiac death		P			LP			add_report|fx|pm2|pp2|ps3|unweighted_case						LP/P			CV - P MM - LP
c.340G>T	G114W		disease/catecholaminergic polymorphic ventricular tachycardia						P			add_report|pm2|pm6|pp1|pp2|ppc|ps3						P			MM only - P
c.350T>C	L117S	Inborn genetic diseases			VUS									VUS						CV only - VUS
c.355G>A	D119N	Cardiovascular phenotype				VUS									VUS						CV only - VUS
c.356A>T	D119V		disease/sudden cardiac death					VUS			pm2|pp2|pp3|unweighted_case			VUS						MM only - VUS
c.358G>A	E120K	Catecholaminergic polymorphic ventricular tachycardia 4|Long QT syndrome 14		VUS									VUS						CV only - VUS
c.365T>C	V122A						VUS			fx|pm2|pp2			VUS						MM only - VUS
c.367G>A	D123N	Long QT syndrome 1				VUS									VUS						CV only - VUS
c.370G>A	E124K	Long QT syndrome 1				VUS									VUS						CV only - VUS
c.379A>G	R127G	Long QT syndrome 1			VUS									VUS						CV only - VUS
c.388G>C	D130H	Long QT syndrome 1				VUS									VUS						CV only - VUS
c.388G>T	D130Y		disease/long qt syndrome					LP			pm1|pm2|pp2|pp3|ppc						LP			MM only - LP
c.388G>A	D130N	Long QT syndrome 1	disease/long qt syndrome		P			LP	LP		pm1|pm2|pp2|pp3|ppc	pm2|pm5|pp2|pp3|ppc					LP/P	LP		CV only - P MM - LP	MM only - LP
c.389A>G	D130G	not provided|Long QT syndrome 14 & Long QT syndrome 1 & Long QT syndrome 16	disease/long qt syndrome|disease/sudden cardiac death	P/LP	LP	P	P	P	P	fx|pm2|pm6|pp2|pp3|ps3|ps4m	fx|pm1|pm2|pp2|pp3|ps3|ps4m|unweighted_case	pm2|pm6|pp1m|pp2|pp3|ps2|ps3|ps4m				P	P	P	CV P/LP MM - P	CV - LP MM - P	both P
c.389A>C	D130A		disease/long qt syndrome				LP			pm2|pm5|pp2|pp3|ppc						LP			MM only - LP
c.389A>T	D130V		disease/long qt syndrome				LP	P		pm2|pm5|pp2|pp3|ppc	pm1|pm2|pm6|pp2|pp3|ps3|ps4m					LP	P		MM only - LP	MM only - P
c.390C>G	D130E	Long QT syndrome 1	disease/long qt syndrome			P			P			pm2|pm5|pp2|pp3|ppc				P	P	P			both P
c.392T>C	I131T	Cardiovascular phenotype		VUS									VUS						CV only - VUS
c.394G>A	D132N	Long QT syndrome 14|Catecholaminergic polymorphic ventricular tachycardia 4 & Cardiovascular phenotype|Long QT syndrome 1		P		VUS	VUS			fx|pm2|pm5|pp2					VUS	P			CV - P MM - VUS		CV only - VUS
c.394G>C	D132H		disease/long qt syndrome				LP	P		fx|pm2|pm5|pp2|pp3	pm1|pm2|pm6|pp2|pp3|ps3|ps4m					LP	P		MM only - P	MM only - P
c.394G>T	D132Y	Long QT syndrome 1	disease/long qt syndrome		P			LP			pm1|pm2|pp2|pp3|ppc						P			CV - P MM - LP
c.395A>G	D132G	Catecholaminergic polymorphic ventricular tachycardia 4|Long QT syndrome 14 & Long QT syndrome 1 & not provided	disease/long qt syndrome/disease/long qt syndrome	P	P	LP	LP	P		pm2|pm6|pp2|pp3|ppc_het	pm1|pm2|pp1|pp2|pp3|ps4m					P/LP	P/LP	LP	CV - P MM - LP	CV - P MM - LP	CV only - LP
c.395A>T	D132V	Catecholaminergic polymorphic ventricular tachycardia 4|Long QT syndrome 14 & Long QT syndrome 1	disease/long qt syndrome	P		VUS	P			fx|pm2|pm6|pp2|pp3|ps3|ps4m					VUS	P			both P		CV only - VUS
c.396T>A	D132E	not provided	disease/catecholaminergic polymorphic ventricular tachycardia			P	VUS	P	VUS	fx|pm2|pm5|pp2	pm1|pm2|pm6|pp2|pp3|ps3|ps4m	pm2|pp2|ppc	VUS				P	P	MM only - VUS	MM only - P	CV - P MM - VUS
c.396T>G	D132E	Long QT syndrome 15	disease/long qt syndrome|disease/catecholaminergic polymorphic ventricular tachycardia disease/catecholaminergic polymorphic ventricular tachycardia		P		VUS	P	P	fx|pm2|pm5|pp2	pm1|pm2|pm6|pp2|pp3|ps3|ps4m	pm2|pp2|ppc	VUS		VUS		P		MM only - VUS	both P	MM only - VUS
c.397G>A	G133S	Long QT syndrome 1	disease/long qt syndrome		LP			LP			pm1|pm2|pp2|pp3|ppc						LP			both LP
c.398G>C	G133A	Catecholaminergic polymorphic ventricular tachycardia 4|Long QT syndrome 14		VUS									VUS						CV only - VUS
c.398G>T	G133V		disease/long qt syndrome				P			pm1|pm2|pp2|pp3|ppc						P			MM only - P
c.398G>A	G133E	Catecholaminergic polymorphic ventricular tachycardia 4|Long QT syndrome 14		LP												LP			CV only - LP
c.400G>A	D134N	Long QT syndrome 15|Long QT syndrome 1	disease/long qt syndrome|disease/catecholaminergic polymorphic ventricular tachycardia		C			LP			pm1|pm2|pp1|pp2|pp3|ppc						LP			CV - C MM - LP
c.400G>C	D134H	Long QT syndrome 1|Long QT syndrome 15	disease/long qt syndrome		P/LP		LP	P		fx|pm1|pm2|pp2|pp3	pm1|pm2|pm6|pp2|pp3|ps3|ps4m					LP	P		MM only - LP	CV - P/LP MM - P
c.402C>G	D134E	Catecholaminergic polymorphic ventricular tachycardia 4|Long QT syndrome 14	disease/long qt syndrome	VUS			LP			pm1|pm2|pp2|pp3|ps4m			VUS			LP			CV - VUS MM - LP
c.402C>A	D134E		disease/long qt syndrome				LP			pm1|pm2|pp2|pp3|ps4m						LP			MM only - LP
c.404G>T	G135V							LP			pm1|pm2|pp2|pp3|unweighted_case						LP			MM only - LP
c.404G>A	G135E	disease/catecholaminergic polymorphic ventricular tachycardia					P			pm1|pm2|pp2|pp3|ppc			LP			LP			MM only - LP
c.407A>C	Q136P	Long QT syndrome 1|Long QT syndrome 15	disease/long qt syndrome|disease/catecholaminergic polymorphic ventricular tachycardia		P/LP		P	P		fx|pm1|pm2|pp2|pp3|ps3	pm1|pm2|pm6|pp2|pp3|ps3|ps4m					P	P		MM only - P	CV - P/LP MM - P
NA	Q136M						VUS			fx|pm2|pm5|pp2			VUS						MM only - VUS
c.414C>A	N138K	Long QT syndrome 1	disease/long qt syndrome		VUS			LP			pm1|pm2|pp2|pp3|ppc			VUS			LP			CV - VUS MM - LP
c.414C>G	N138K	Long QT syndrome 15	disease/long qt syndrome		LP			LP			pm1|pm2|pp2|pp3|ppc						LP			both LP
c.414T>G	N138K		disease/long qt syndrome						P			pm2|pp1m|pp2|ps3|ps4m						P			MM only - P
c.419A>T	E140V	not provided		LP												LP			CV only - LP
c.421G>A	E141K	Long QT syndrome 16|Long QT syndrome 1	disease/long qt syndrome			P		LP	P		pm2|pm6|pp2|pp3|ps4m	pm2|pp2|pp3|ps2|ps3|ps4m					LP	P		MM only - LP	both P
c.422A>T	E141V	Long QT syndrome 14	disease/long qt syndrome	P			P			pm1|pm2|pm6|pp2|pp3|ps3|ps4m						P			both P
c.422A>G	E141G	Long QT syndrome 14 & Long QT syndrome 1	disease/long qt syndrome	P		LP	P	LP	LP	fx|pm1|pm2|pm6|pp2|pp3|ps3|ps4m	pm2|pm5|pp2|pp3|ppc	pm2|pm5|pp2|pp3|ppc				P	LP	LP	both P	MM only - LP	both LP
c.423G>T	E141D		disease/long qt syndrome					LP			pm2|pm5|pp2|ppc						LP			MM only - LP
c.423G>C	E141D	Long QT syndrome 1	disease/long qt syndrome		LP			LP			pm2|pm5|pp2|ppc					LP	LP			both LP
NA	F142A						VUS			fx|pm2|pm5|pp2			VUS						MM only - VUS
c.424T>A	F142I		disease/long qt syndrome				P			pm1|pm2|pp2|pp3|ppc_het|ps2			P						MM only - P
c.424T>C	F142L	Long QT syndrome 14|Catecholaminergic polymorphic ventricular tachycardia 4|not provided	disease/long qt syndrome	P			P	LP	P	fx|pm1|pm2|pm6|pp2|pp3|ps3|ps4m	pm2|pp2|ps3	fx|pm2|pm6|pp2|ps3|ps4m				P	LP	P	both P	MM only - LP	MM only - P
c.426T>G	F142L	Long QT syndrome 1	disease/long qt syndrome			VUS		LP	P		pm2|pp2|ps3	fx|pm2|pm6|pp2|ps3|ps4m			VUS		LP	P		MM only - LP	CV - VUS MM - P
c.426T>A	F142L		disease/long qt syndrome					LP	P		pm2|pp2|ps3	fx|pm2|pm6|pp2|ps3|ps4m					LP	P		MM only - LP	MM only - P
c.426C>A	F142L	Long QT syndrome 14|Catecholaminergic polymorphic ventricular tachycardia 4	disease/long qt syndrome	P			P			fx|pm1|pm2|pm6|pp2|pp3|ps3|ps4m						P			both P
c.426C>G	F142L	Long QT syndrome 14	disease/long qt syndrome	P			P			fx|pm1|pm2|pm6|pp2|pp3|ps3|ps4m						P			both P
c.434T>G	M145R	Long QT syndrome 1			LP												LP			CV only - LP
c.442G>A	A148T	Cardiovascular phenotype|Long QT syndrome 1				VUS									VUS						CV only - VUS

## Sheet: OLD_DELETE_Raw_data_Mastermind_
Variant	gene	cdna_variant	mmkey	Variant cDNA (protein)	acmg_call	diseases	applied_categories	new applied categories	new call	acmg_call	change of call	variant_desc	manual_categories	canonical_tx	grch38_variant	grch38_chrom	grch38_pos	grch38_ref	grch38_alt	grch37_variant	grch37_chrom	grch37_pos	grch37_ref	grch37_alt	Data search cutoff	add_report	fx	pm1	pm2	pm5	pm6	pp1	pp1m	pp2	pp3	ppc	ppc_het	ps2	ps3	ps4m	unweighted_case
c.89C>G (T30R)	CALM2	c.89C>G	T30R	CALM2:c.89C>G (T30R)	VUS	disease/catecholaminergic polymorphic ventricular tachycardia	pm2|pp1|pp2|ppc	pm2|pp1|pp2|pp3|ppc	likely_pathogenic	vus	FALSE	p.T30R	pp1|ppc	NM_001743.6	NC_000002.12:g.47162608G>C	2	47162608	G	C	NC_000002.11:g.47389747G>C	2	47389747	G	C	2024-02-11							37528649				37528649
c.86C>G (T29S)	CALM3	c.86C>G	T29S	CALM3:c.86C>G (T29S)	VUS		pm2|pp2	pm2|pp2	vus	vus	TRUE	p.T29S	note	NM_005184.4	NC_000019.10:g.46608248C>G	19	46608248	C	G	NC_000019.9:g.47111505C>G	19	47111505	C	G	2024-02-11
c.85A>T (T29S)	CALM3	c.85A>T	T29S	CALM3:c.85A>T (T29S)	VUS		pm2|pp2	pm2|pp2	vus	vus	TRUE	p.T29S	note	NM_005184.4	NC_000019.10:g.46608247A>T	19	46608247	A	T	NC_000019.9:g.47111504A>T	19	47111504	A	T	2024-02-11
c.82A>G (I28V)	CALM1	c.82A>G	I28V	CALM1:c.82A>G (I28V)	VUS		fx|pm2|pp2	fx|pm2|pp2	vus	vus	TRUE	p.I28V	fp1|fx	NM_006888.6	NC_000014.9:g.90401306A>G	14	90401306	A	G	NC_000014.8:g.90867650A>G	14	90867650	A	G	2024-02-11		29269382
c.80C>G (T27S)	CALM1	c.80C>G	T27S	CALM1:c.80C>G (T27S)	VUS		fx|pm2|pp2	fx|pm2|pp2	vus	vus	TRUE	p.T27S	fp1|fx	NM_006888.6	NC_000014.9:g.90401304C>G	14	90401304	C	G	NC_000014.8:g.90867648C>G	14	90867648	C	G	2024-02-11		29269382
c.79A>T (T27S)	CALM1	c.79A>T	T27S	CALM1:c.79A>T (T27S)	VUS		fx|pm2|pp2	fx|pm2|pp2	vus	vus	TRUE	p.T27S	fp1|fx	NM_006888.6	NC_000014.9:g.90401303A>T	14	90401303	A	T	NC_000014.8:g.90867647A>T	14	90867647	A	T	2024-02-11		29269382
c.77G>A (G26D)	CALM1	c.77G>A	G26D	CALM1:c.77G>A (G26D)	VUS		fx|pm2|pp2	fx|pm2|pp2|pp3	vus	vus	TRUE	p.G26D	fx	NM_006888.6	NC_000014.9:g.90401301G>A	14	90401301	G	A	NC_000014.8:g.90867645G>A	14	90867645	G	A	2024-02-11		29269382
c.44A>C (E15A)	CALM1	c.44A>C	E15A	CALM1:c.44A>C (E15A)	VUS		fx|pm2|pp2	fx|pm2|pp2|pp3	vus	vus	TRUE	p.E15A	fx	NM_006888.6	NC_000014.9:g.90401268A>C	14	90401268	A	C	NC_000014.8:g.90867612A>C	14	90867612	A	C	2024-02-11		31278385
c.426T>G (F142L)	CALM2	c.426T>G	F142L	CALM2:c.426T>G (F142L)	P		pm1|pm2|pp2|ps3	pm2|pp2|ps3	likely_pathogenic	likely_pathogenic	TRUE	p.F142L	fp1|na1|na3|ps3	NM_001743.6	NC_000002.12:g.47160800A>C	2	47160800	A	C	NC_000002.11:g.47387939A>C	2	47387939	A	C	2024-02-11														24563457; 26164367
c.426T>G (F142L)	CALM3	c.426T>G	F142L	CALM3:c.426T>G (F142L)	P	disease/long qt syndrome	fx|pm1|pm2|pm6|pp2|ppc_het|ps3|ps4m	fx|pm2|pm6|pp2|ps3|ps4m	pathogenic	pathogenic	TRUE	p.F142L	fp1|fx|na3|pm6|ppc_het|ps3|ps4m	NM_005184.4	NC_000019.10:g.46609129T>G	19	46609129	T	G	NC_000019.9:g.47112386T>G	19	47112386	T	G	2024-02-11		33770503				28491681						28491681		27927985	37528649
c.426T>A (F142L)	CALM2	c.426T>A	F142L	CALM2:c.426T>A (F142L)	P		pm1|pm2|pp2|ps3	pm2|pp2|ps3	likely_pathogenic	likely_pathogenic	TRUE	p.F142L	fp1|na1|na3|ps3	NM_001743.6	NC_000002.12:g.47160800A>T	2	47160800	A	T	NC_000002.11:g.47387939A>T	2	47387939	A	T	2024-02-11														24563457; 26164367
c.426T>A (F142L)	CALM3	c.426T>A	F142L	CALM3:c.426T>A (F142L)	P	disease/long qt syndrome	fx|pm1|pm2|pm6|pp2|ppc_het|ps3|ps4m	fx|pm2|pm6|pp2|ps3|ps4m	pathogenic	pathogenic	TRUE	p.F142L	fp1|fx|na3|pm6|ppc_het|ps3|ps4m	NM_005184.4	NC_000019.10:g.46609129T>A	19	46609129	T	A	NC_000019.9:g.47112386T>A	19	47112386	T	A	2024-02-11		33770503				28491681						28491681		27927985	37528649
c.426C>G (F142L)	CALM1	c.426C>G	F142L	CALM1:c.426C>G (F142L)	P	disease/long qt syndrome	fx|pm1|pm2|pm6|pp2|ppc_het|ps3|ps4m	fx|pm1|pm2|pm6|pp2|pp3|ps3|ps4m	pathogenic	pathogenic	TRUE	p.F142L	fp1|fp3|fx|na3|pm6|ppc_het|ps3|ps4m	NM_006888.6	NC_000014.9:g.90404693C>G	14	90404693	C	G	NC_000014.8:g.90871037C>G	14	90871037	C	G	2024-02-11		33211795; 37965565; 29932249; 28532586				26969752; 23388215						23388215		23388215; 24563457	26969752; 37528649
c.426C>A (F142L)	CALM1	c.426C>A	F142L	CALM1:c.426C>A (F142L)	P	disease/long qt syndrome	fx|pm1|pm2|pm6|pp2|ppc_het|ps3|ps4m	fx|pm1|pm2|pm6|pp2|pp3|ps3|ps4m	pathogenic	pathogenic	TRUE	p.F142L	fp1|fp3|fx|na3|pm6|ppc_het|ps3|ps4m	NM_006888.6	NC_000014.9:g.90404693C>A	14	90404693	C	A	NC_000014.8:g.90871037C>A	14	90871037	C	A	2024-02-11		33211795; 37965565; 29932249; 28532586				26969752; 23388215						23388215		23388215; 24563457	26969752; 37528649
c.424T>C (F142L)	CALM2	c.424T>C	F142L	CALM2:c.424T>C (F142L)	P		pm1|pm2|pp2|ps3	pm2|pp2|ps3	likely_pathogenic	likely_pathogenic	TRUE	p.F142L	fp1|na1|na3|ps3	NM_001743.6	NC_000002.12:g.47160802A>G	2	47160802	A	G	NC_000002.11:g.47387941A>G	2	47387941	A	G	2024-02-11														24563457; 26164367
c.424T>C (F142L)	CALM1	c.424T>C	F142L	CALM1:c.424T>C (F142L)	P	disease/long qt syndrome	fx|pm1|pm2|pm6|pp2|ppc_het|ps3|ps4m	fx|pm1|pm2|pm6|pp2|pp3|ps3|ps4m	pathogenic	pathogenic	TRUE	p.F142L	fp1|fp3|fx|na3|pm6|ppc_het|ps3|ps4m	NM_006888.6	NC_000014.9:g.90404691T>C	14	90404691	T	C	NC_000014.8:g.90871035T>C	14	90871035	T	C	2024-02-11		33211795; 37965565; 29932249; 28532586				26969752; 23388215						23388215		23388215; 24563457	26969752; 37528649
c.424T>C (F142L)	CALM3	c.424T>C	F142L	CALM3:c.424T>C (F142L)	P	disease/long qt syndrome	fx|pm1|pm2|pm6|pp2|ppc_het|ps3|ps4m	fx|pm2|pm6|pp2|ps3|ps4m	pathogenic	pathogenic	TRUE	p.F142L	fp1|fx|na3|pm6|ppc_het|ps3|ps4m	NM_005184.4	NC_000019.10:g.46609127T>C	19	46609127	T	C	NC_000019.9:g.47112384T>C	19	47112384	T	C	2024-02-11		33770503				28491681						28491681		27927985	37528649
c.424T>A (F142I)	CALM1	c.424T>A	F142I	CALM1:c.424T>A (F142I)	P	disease/long qt syndrome	pm1|pm2|pp2|ppc_het|ps2	pm1|pm2|pp2|pp3|ppc_het|ps2	pathogenic	pathogenic	TRUE	p.F142I	ppc_het|ps2	NM_006888.6	NC_000014.9:g.90404691T>A	14	90404691	T	A	NC_000014.8:g.90871035T>A	14	90871035	T	A	2024-02-11												30384889	30384889
c.423G>T (E141D)	CALM2	c.423G>T	E141D	CALM2:c.423G>T (E141D)	P	disease/long qt syndrome	pm1|pm2|pp2|ppc	pm2|pm5|pp2|ppc	likely_pathogenic	likely_pathogenic	TRUE	p.E141D	ppc	NM_001743.6	NC_000002.12:g.47160803C>A	2	47160803	C	A	NC_000002.11:g.47387942C>A	2	47387942	C	A	2024-02-11											37528649
c.423G>C (E141D)	CALM2	c.423G>C	E141D	CALM2:c.423G>C (E141D)	P	disease/long qt syndrome	pm1|pm2|pp2|ppc	pm2|pm5|pp2|ppc	likely_pathogenic	likely_pathogenic	TRUE	p.E141D	ppc	NM_001743.6	NC_000002.12:g.47160803C>G	2	47160803	C	G	NC_000002.11:g.47387942C>G	2	47387942	C	G	2024-02-11											37528649
c.422A>T (E141V)	CALM1	c.422A>T	E141V	CALM1:c.422A>T (E141V)	P	disease/long qt syndrome	pm1|pm2|pm6|pp2|ppc|ppc_het|ps3	pm1|pm2|pm6|pp2|pp3|ps3|ps4m	pathogenic	pathogenic	TRUE	p.E141V	na3|pm6|ppc|ppc_het|ps3	NM_006888.6	NC_000014.9:g.90404689A>T	14	90404689	A	T	NC_000014.8:g.90871033A>T	14	90871033	A	T	2024-02-11						31454269					37528649	31454269		31454269
c.422A>G (E141G)	CALM2	c.422A>G	E141G	CALM2:c.422A>G (E141G)	P	disease/long qt syndrome	pm1|pm2|pp2|pp3|ppc	pm2|pm5|pp2|pp3|ppc	likely_pathogenic	likely_pathogenic	TRUE	p.E141G	fp1|na1|na3|ppc	NM_001743.6	NC_000002.12:g.47160804T>C	2	47160804	T	C	NC_000002.11:g.47387943T>C	2	47387943	T	C	2024-02-11											37528649
c.422A>G (E141G)	CALM3	c.422A>G	E141G	CALM3:c.422A>G (E141G)	P	disease/long qt syndrome	pm1|pm2|pp2|ppc	pm2|pm5|pp2|pp3|ppc	likely_pathogenic	likely_pathogenic	TRUE	p.E141G	fp1|na3|ppc	NM_005184.4	NC_000019.10:g.46609125A>G	19	46609125	A	G	NC_000019.9:g.47112382A>G	19	47112382	A	G	2024-02-11											37528649
c.422A>G (E141G)	CALM1	c.422A>G	E141G	CALM1:c.422A>G (E141G)	P	disease/long qt syndrome	fx|pm1|pm2|pm6|pp2|ppc|ppc_het|ps3	fx|pm1|pm2|pm6|pp2|pp3|ps3|ps4m	pathogenic	pathogenic	TRUE	p.E141G	fp3|fx|na3|pm6|ppc|ppc_het|ps3	NM_006888.6	NC_000014.9:g.90404689A>G	14	90404689	A	G	NC_000014.8:g.90871033A>G	14	90871033	A	G	2024-02-11		37965565; 29932249				26969752					37528649	26969752		26969752; 31230402
c.421G>A (E141K)	CALM2	c.421G>A	E141K	CALM2:c.421G>A (E141K)	P	disease/long qt syndrome	pm1|pm2|pm6|pp2|pp3|ppc	pm2|pm6|pp2|pp3|ps4m	likely_pathogenic	likely_pathogenic	TRUE	p.E141K	fp1|pm6|ppc	NM_001743.6	NC_000002.12:g.47161723C>T	2	47161723	C	T	NC_000002.11:g.47388862C>T	2	47388862	C	T	2024-02-11						37380439					37380439; 37528649
c.421G>A (E141K)	CALM3	c.421G>A	E141K	CALM3:c.421G>A (E141K)	P	disease/long qt syndrome	pm1|pm2|pp2|pp3|ppc|ps2|ps3|ps4m	pm2|pp2|pp3|ps2|ps3|ps4m	pathogenic	pathogenic	TRUE	p.E141K	fp1|na3|ppc|ps2|ps3|ps4m	NM_005184.4	NC_000019.10:g.46608981G>A	19	46608981	G	A	NC_000019.9:g.47112238G>A	19	47112238	G	A	2024-02-11											37528649		31454269	31454269	31454269
c.414T>G (N138K)	CALM3	c.414T>G	N138K	CALM3:c.414T>G (N138K)	P	disease/long qt syndrome	pm1|pm2|pp1m|pp2|ppc|ppc_het|ps3	pm2|pp1m|pp2|ps3|ps4m	pathogenic	pathogenic	TRUE	p.N138K	pp1|ppc|ppc_het|ps3	NM_005184.4	NC_000019.10:g.46608974T>G	19	46608974	T	G	NC_000019.9:g.47112231T>G	19	47112231	T	G	2024-02-11							35225649; 37528649				37528649	35225649		35225649
c.414T>A (N138K)	CALM3	c.414T>A	N138K	CALM3:c.414T>A (N138K)	P	disease/long qt syndrome	pm1|pm2|pp1m|pp2|ppc|ppc_het|ps3	pm2|pp1m|pp2|ps3|ps4m	pathogenic	pathogenic	TRUE	p.N138K	pp1|ppc|ppc_het|ps3	NM_005184.4	NC_000019.10:g.46608974T>A	19	46608974	T	A	NC_000019.9:g.47112231T>A	19	47112231	T	A	2024-02-11							35225649; 37528649				37528649	35225649		35225649
c.414C>G (N138K)	CALM2	c.414C>G	N138K	CALM2:c.414C>G (N138K)	P	disease/long qt syndrome	pm1|pm2|pp2|ppc	pm1|pm2|pp2|pp3|ppc	likely_pathogenic	likely_pathogenic	TRUE	p.N138K	fp1|na1|ppc	NM_001743.6	NC_000002.12:g.47161730G>C	2	47161730	G	C	NC_000002.11:g.47388869G>C	2	47388869	G	C	2024-02-11											37528649
c.414C>A (N138K)	CALM2	c.414C>A	N138K	CALM2:c.414C>A (N138K)	P	disease/long qt syndrome	pm1|pm2|pp2|ppc	pm1|pm2|pp2|pp3|ppc	likely_pathogenic	likely_pathogenic	TRUE	p.N138K	fp1|na1|ppc	NM_001743.6	NC_000002.12:g.47161730G>T	2	47161730	G	T	NC_000002.11:g.47388869G>T	2	47388869	G	T	2024-02-11											37528649
c.407A>C (Q136P)	CALM1	c.407A>C	Q136P	CALM1:c.407A>C (Q136P)	P		fx|pm1|pm2|pp2|ps3	fx|pm1|pm2|pp2|pp3|ps3	pathogenic	likely_pathogenic	FALSE	p.Q136P	fp1|fx|na3|ps3	NM_006888.6	NC_000014.9:g.90404500A>C	14	90404500	A	C	NC_000014.8:g.90870844A>C	14	90870844	A	C	2024-02-11		37965565												32012279
c.407A>C (Q136P)	CALM2	c.407A>C	Q136P	CALM2:c.407A>C (Q136P)	P	disease/long qt syndrome|disease/catecholaminergic polymorphic ventricular tachycardia	pm1|pm2|pm6|pp2|ppc|ps3	pm1|pm2|pm6|pp2|pp3|ps3|ps4m	pathogenic	pathogenic	TRUE	p.Q136P	na1|na3|pm6|ppc|ps3	NM_001743.6	NC_000002.12:g.47161737T>G	2	47161737	T	G	NC_000002.11:g.47388876T>G	2	47388876	T	G	2024-02-11						24917665					24917665; 37528649			24917665; 31230402
c.404G>T (G135V)	CALM2	c.404G>T	G135V	CALM2:c.404G>T (G135V)	VUS		pm1|pm2|pp2|unweighted_case	pm1|pm2|pp2|pp3|unweighted_case	likely_pathogenic	vus	FALSE	p.G135V	unweighted_case	NM_001743.6	NC_000002.12:g.47161740C>A	2	47161740	C	A	NC_000002.11:g.47388879C>A	2	47388879	C	A	2024-02-11																37528649
c.404G>A (G135E)	CALM1	c.404G>A	G135E	CALM1:c.404G>A (G135E)	P	disease/catecholaminergic polymorphic ventricular tachycardia	pm1|pm2|pp2|ppc	pm1|pm2|pp2|pp3|ppc	likely_pathogenic	likely_pathogenic	TRUE	p.G135E	fp1|ppc	NM_006888.6	NC_000014.9:g.90404497G>A	14	90404497	G	A	NC_000014.8:g.90870841G>A	14	90870841	G	A	2024-02-11											37528649
c.402C>G (D134E)	CALM1	c.402C>G	D134E	CALM1:c.402C>G (D134E)	P	disease/long qt syndrome	pm1|pm2|pp2|ppc|ppc_het	pm1|pm2|pp2|pp3|ps4m	likely_pathogenic	likely_pathogenic	TRUE	p.D134E	ppc|ppc_het	NM_006888.6	NC_000014.9:g.90404495C>G	14	90404495	C	G	NC_000014.8:g.90870839C>G	14	90870839	C	G	2024-02-11											37905352	34860437
c.402C>A (D134E)	CALM1	c.402C>A	D134E	CALM1:c.402C>A (D134E)	P	disease/long qt syndrome	pm1|pm2|pp2|ppc|ppc_het	pm1|pm2|pp2|pp3|ps4m	likely_pathogenic	likely_pathogenic	TRUE	p.D134E	ppc|ppc_het	NM_006888.6	NC_000014.9:g.90404495C>A	14	90404495	C	A	NC_000014.8:g.90870839C>A	14	90870839	C	A	2024-02-11											37905352	34860437
c.400G>C (D134H)	CALM1	c.400G>C	D134H	CALM1:c.400G>C (D134H)	P		fx|pm1|pm2|pm5|pp2	fx|pm1|pm2|pp2|pp3	likely_pathogenic	likely_pathogenic	TRUE	p.D134H	fp1|fx	NM_006888.6	NC_000014.9:g.90404493G>C	14	90404493	G	C	NC_000014.8:g.90870837G>C	14	90870837	G	C	2024-02-11		37965565
c.400G>C (D134H)	CALM2	c.400G>C	D134H	CALM2:c.400G>C (D134H)	P	disease/long qt syndrome	pm1|pm2|pm6|pp2|ppc|ppc_het|ps3	pm1|pm2|pm6|pp2|pp3|ps3|ps4m	pathogenic	pathogenic	TRUE	p.D134H	na1|na3|pm6|ppc|ppc_het|ps3	NM_001743.6	NC_000002.12:g.47161744C>G	2	47161744	C	G	NC_000002.11:g.47388883C>G	2	47388883	C	G	2024-02-11						24917665					37528649	24917665		24917665; 31230402
c.400G>A (D134N)	CALM2	c.400G>A	D134N	CALM2:c.400G>A (D134N)	P	disease/long qt syndrome|disease/catecholaminergic polymorphic ventricular tachycardia	pm1|pm2|pp1|pp2|ppc	pm1|pm2|pp1|pp2|pp3|ppc	likely_pathogenic	likely_pathogenic	TRUE	p.D134N	pp1|ppc	NM_001743.6	NC_000002.12:g.47161744C>T	2	47161744	C	T	NC_000002.11:g.47388883C>T	2	47388883	C	T	2024-02-11							37528649				37528649
c.398G>T (G133V)	CALM1	c.398G>T	G133V	CALM1:c.398G>T (G133V)	P	disease/long qt syndrome	pm1|pm2|pp2|ppc	pm1|pm2|pp2|pp3|ppc	likely_pathogenic	likely_pathogenic	TRUE	p.G133V	ppc	NM_006888.6	NC_000014.9:g.90404491G>T	14	90404491	G	T	NC_000014.8:g.90870835G>T	14	90870835	G	T	2024-02-11											37528649
c.397G>A (G133S)	CALM2	c.397G>A	G133S	CALM2:c.397G>A (G133S)	P	disease/long qt syndrome	pm1|pm2|pp2|ppc	pm1|pm2|pp2|pp3|ppc	likely_pathogenic	likely_pathogenic	TRUE	p.G133S	ppc	NM_001743.6	NC_000002.12:g.47161747C>T	2	47161747	C	T	NC_000002.11:g.47388886C>T	2	47388886	C	T	2024-02-11											37528649
c.396T>G (D132E)	CALM1	c.396T>G	D132E	CALM1:c.396T>G (D132E)	P		fx|pm1|pm2|pm5|pp2	fx|pm2|pm5|pp2	vus	likely_pathogenic	FALSE	p.D132E	fp1|fx|na3	NM_006888.6	NC_000014.9:g.90404489T>G	14	90404489	T	G	NC_000014.8:g.90870833T>G	14	90870833	T	G	2024-02-11											37528649
c.396T>G (D132E)	CALM3	c.396T>G	D132E	CALM3:c.396T>G (D132E)	P	disease/catecholaminergic polymorphic ventricular tachycardia	pm1|pm2|pp2|ppc	pm2|pp2|ppc	vus	likely_pathogenic	FALSE	p.D132E	na1|ppc	NM_005184.4	NC_000019.10:g.46608956T>G	19	46608956	T	G	NC_000019.9:g.47112213T>G	19	47112213	T	G	2024-02-11											37528649
c.396T>G (D132E)	CALM2	c.396T>G	D132E	CALM2:c.396T>G (D132E)	P	disease/long qt syndrome|disease/catecholaminergic polymorphic ventricular tachycardia	pm1|pm2|pm6|pp2|ppc|ppc_het|ps3	pm1|pm2|pm6|pp2|pp3|ps3|ps4m	pathogenic	pathogenic	TRUE	p.D132E	na1|na3|pm6|ppc|ppc_het|ps3	NM_001743.6	NC_000002.12:g.47161748A>C	2	47161748	A	C	NC_000002.11:g.47388887A>C	2	47388887	A	C	2024-02-11						24917665					37528649	24917665		24917665
c.396T>A (D132E)	CALM1	c.396T>A	D132E	CALM1:c.396T>A (D132E)	P		fx|pm1|pm2|pm5|pp2	fx|pm2|pm5|pp2	likely_pathogenic	likely_pathogenic	TRUE	p.D132E	fp1|fx|na3	NM_006888.6	NC_000014.9:g.90404489T>A	14	90404489	T	A	NC_000014.8:g.90870833T>A	14	90870833	T	A	2024-02-11											37528649
c.396T>A (D132E)	CALM3	c.396T>A	D132E	CALM3:c.396T>A (D132E)	P	disease/catecholaminergic polymorphic ventricular tachycardia	pm1|pm2|pp2|ppc	pm2|pp2|ppc	vus	likely_pathogenic	FALSE	p.D132E	na1|ppc	NM_005184.4	NC_000019.10:g.46608956T>A	19	46608956	T	A	NC_000019.9:g.47112213T>A	19	47112213	T	A	2024-02-11											37528649
c.396T>A (D132E)	CALM2	c.396T>A	D132E	CALM2:c.396T>A (D132E)	P	disease/long qt syndrome|disease/catecholaminergic polymorphic ventricular tachycardia	pm1|pm2|pm6|pp2|ppc|ppc_het|ps3	pm1|pm2|pm6|pp2|pp3|ps3|ps4m	pathogenic	pathogenic	TRUE	p.D132E	na1|na3|pm6|ppc|ppc_het|ps3	NM_001743.6	NC_000002.12:g.47161748A>T	2	47161748	A	T	NC_000002.11:g.47388887A>T	2	47388887	A	T	2024-02-11						24917665					37528649	24917665		24917665
c.395A>T (D132V)	CALM1	c.395A>T	D132V	CALM1:c.395A>T (D132V)	P	disease/long qt syndrome	fx|pm1|pm2|pm6|pp2|ppc_het|ps3|ps4m	fx|pm2|pm6|pp2|pp3|ps3|ps4m	pathogenic	pathogenic	TRUE	p.D132V	fp1|fx|na3|pm6|ppc_het|ps3|ps4m	NM_006888.6	NC_000014.9:g.90404488A>T	14	90404488	A	T	NC_000014.8:g.90870832A>T	14	90870832	A	T	2024-02-11		27374306; 29932249				27374306						27374306		31230402	37528649
c.395A>G (D132G)	CALM1	c.395A>G	D132G	CALM1:c.395A>G (D132G)	P	disease/long qt syndrome	pm1|pm2|pm6|pp2|ppc_het	pm2|pm6|pp2|pp3|ppc_het	likely_pathogenic	likely_pathogenic	TRUE	p.D132G	fp1|pm6|ppc_het	NM_006888.6						NC_000014.8:g.90870832A>G	14	90870832	A	G	2024-02-11						37905352						37905352
c.395A>G (D132G)	CALM2	c.395A>G	D132G	CALM2:c.395A>G (D132G)	P	disease/long qt syndrome	pm1|pm2|pp1|pp2|ppc|ps4m	pm1|pm2|pp1|pp2|pp3|ps4m	likely_pathogenic	likely_pathogenic	TRUE	p.D132G	na3|pp1|ppc|ps4m	NM_001743.6	NC_000002.12:g.47161749T>C	2	47161749	T	C	NC_000002.11:g.47388888T>C	2	47388888	T	C	2024-02-11							37528649				37380439				37528649
c.394G>T (D132Y)	CALM2	c.394G>T	D132Y	CALM2:c.394G>T (D132Y)	P	disease/long qt syndrome	pm1|pm2|pp2|ppc	pm1|pm2|pp2|pp3|ppc	likely_pathogenic	likely_pathogenic	TRUE	p.D132Y	ppc	NM_001743.6	NC_000002.12:g.47161750C>A	2	47161750	C	A	NC_000002.11:g.47388889C>A	2	47388889	C	A	2024-02-11											37528649
c.394G>C (D132H)	CALM1	c.394G>C	D132H	CALM1:c.394G>C (D132H)	P		fx|pm1|pm2|pm5|pp2	fx|pm2|pm5|pp2|pp3	likely_pathogenic	likely_pathogenic	TRUE	p.D132H	fp1|fx	NM_006888.6	NC_000014.9:g.90404487G>C	14	90404487	G	C	NC_000014.8:g.90870831G>C	14	90870831	G	C	2024-02-11		37965565
c.394G>C (D132H)	CALM2	c.394G>C	D132H	CALM2:c.394G>C (D132H)	P	disease/long qt syndrome	pm1|pm2|pm6|pp2|ppc|ppc_het|ps3	pm1|pm2|pm6|pp2|pp3|ps3|ps4m	pathogenic	pathogenic	TRUE	p.D132H	na3|pm6|ppc|ppc_het|ps3	NM_001743.6	NC_000002.12:g.47161750C>G	2	47161750	C	G	NC_000002.11:g.47388889C>G	2	47388889	C	G	2024-02-11						27374306					37528649	27374306		27374306; 31230402
c.394G>A (D132N)	CALM1	c.394G>A	D132N	CALM1:c.394G>A (D132N)	P		fx|pm1|pm2|pm5|pp2	fx|pm2|pm5|pp2	vus	likely_pathogenic	FALSE	p.D132N	fx	NM_006888.6	NC_000014.9:g.90404487G>A	14	90404487	G	A	NC_000014.8:g.90870831G>A	14	90870831	G	A	2024-02-11		37965565
c.390C>G (D130E)	CALM3	c.390C>G	D130E	CALM3:c.390C>G (D130E)	P	disease/long qt syndrome	pm1|pm2|pp2|ppc	pm2|pm5|pp2|pp3|ppc	likely_pathogenic	likely_pathogenic	TRUE	p.D130E	ppc	NM_005184.4	NC_000019.10:g.46608950C>G	19	46608950	C	G	NC_000019.9:g.47112207C>G	19	47112207	C	G	2024-02-11											37528649
c.390C>A (D130E)	CALM3	c.390C>A	D130E	CALM3:c.390C>A (D130E)	P	disease/long qt syndrome	pm1|pm2|pp2|ppc	pm2|pm5|pp2|pp3|ppc	likely_pathogenic	likely_pathogenic	TRUE	p.D130E	ppc	NM_005184.4	NC_000019.10:g.46608950C>A	19	46608950	C	A	NC_000019.9:g.47112207C>A	19	47112207	C	A	2024-02-11											37528649
c.389A>T (D130V)	CALM1	c.389A>T	D130V	CALM1:c.389A>T (D130V)	P	disease/long qt syndrome	pm1|pm2|pp2|ppc	pm2|pm5|pp2|pp3|ppc	likely_pathogenic	likely_pathogenic	TRUE	p.D130V	fp1|ppc	NM_006888.6	NC_000014.9:g.90404482A>T	14	90404482	A	T	NC_000014.8:g.90870826A>T	14	90870826	A	T	2024-02-11											37528649
c.389A>T (D130V)	CALM2	c.389A>T	D130V	CALM2:c.389A>T (D130V)	P	disease/long qt syndrome	pm1|pm2|pm6|pp2|ppc|ps3	pm1|pm2|pm6|pp2|pp3|ps3|ps4m	pathogenic	pathogenic	TRUE	p.D130V	na3|pm6|ppc|ps3	NM_001743.6	NC_000002.12:g.47161755T>A	2	47161755	T	A	NC_000002.11:g.47388894T>A	2	47388894	T	A	2024-02-11						26969752					26969752; 37528649			31230402
c.389A>G (D130G)	CALM1	c.389A>G	D130G	CALM1:c.389A>G (D130G)	P	disease/long qt syndrome	fx|pm1|pm2|pm6|pp2|ppc|ps3|ps4m	fx|pm2|pm6|pp2|pp3|ps3|ps4m	Pathogenic	pathogenic	TRUE	p.D130G	fp1|fp3|fx|na3|pm6|ppc|ps3|ps4m	NM_006888.6	NC_000014.9:g.90404482A>G	14	90404482	A	G	NC_000014.8:g.90870826A>G	14	90870826	A	G	2024-02-11		33211795; 37965565; 29932249				23388215					37528649			23388215; 24563457; 32012279	23388215
c.389A>G (D130G)	CALM2	c.389A>G	D130G	CALM2:c.389A>G (D130G)	P	disease/long qt syndrome|disease/sudden cardiac death	fx|pm1|pm2|pp2|ppc|ps3|unweighted_case	fx|pm1|pm2|pp2|pp3|ps3|ps4m|unweighted_case	pathogenic	pathogenic	TRUE	p.D130G	fp1|fx|na3|ppc|ps3|unweighted_case	NM_001743.6	NC_000002.12:g.47161755T>C	2	47161755	T	C	NC_000002.11:g.47388894T>C	2	47388894	T	C	2024-02-11		27765793									26969752; 37528649			24563457; 26164367; 26309258		36507129
c.389A>G (D130G)	CALM3	c.389A>G	D130G	CALM3:c.389A>G (D130G)	P	disease/long qt syndrome	pm1|pm2|pm6|pp1m|pp2|ppc|ppc_het|ps2|ps3|ps4m	pm2|pm6|pp1m|pp2|pp3|ps2|ps3|ps4m	pathogenic	pathogenic	TRUE	p.D130G	fp1|na3|pm6|pp1|ppc|ppc_het|ps2|ps3|ps4m	NM_005184.4	NC_000019.10:g.46608949A>G	19	46608949	A	G	NC_000019.9:g.47112206A>G	19	47112206	A	G	2024-02-11						31454269	31454269; 37528649				25460178	31454269	25460178	35225649	37528649
c.389A>C (D130A)	CALM1	c.389A>C	D130A	CALM1:c.389A>C (D130A)	P	disease/long qt syndrome	pm1|pm2|pp2|ppc	pm2|pm5|pp2|pp3|ppc	likely_pathogenic	likely_pathogenic	TRUE	p.D130A	na1|na3|ppc	NM_006888.6	NC_000014.9:g.90404482A>C	14	90404482	A	C	NC_000014.8:g.90870826A>C	14	90870826	A	C	2024-02-11											37528649
c.388G>T (D130Y)	CALM2	c.388G>T	D130Y	CALM2:c.388G>T (D130Y)	P	disease/long qt syndrome	pm1|pm2|pp2|ppc	pm1|pm2|pp2|pp3|ppc	likely_pathogenic	likely_pathogenic	TRUE	p.D130Y	ppc	NM_001743.6	NC_000002.12:g.47161756C>A	2	47161756	C	A	NC_000002.11:g.47388895C>A	2	47388895	C	A	2024-02-11											37528649
c.388G>A (D130N)	CALM2	c.388G>A	D130N	CALM2:c.388G>A (D130N)	P	disease/long qt syndrome	pm1|pm2|pp2|ppc	pm1|pm2|pp2|pp3|ppc	likely_pathogenic	likely_pathogenic	TRUE	p.D130N	ppc	NM_001743.6	NC_000002.12:g.47161756C>T	2	47161756	C	T	NC_000002.11:g.47388895C>T	2	47388895	C	T	2024-02-11											37528649
c.388G>A (D130N)	CALM3	c.388G>A	D130N	CALM3:c.388G>A (D130N)	P	disease/long qt syndrome	pm1|pm2|pp2|ppc	pm2|pm5|pp2|pp3|ppc	likely_pathogenic	likely_pathogenic	TRUE	p.D130N	ppc	NM_005184.4	NC_000019.10:g.46608948G>A	19	46608948	G	A	NC_000019.9:g.47112205G>A	19	47112205	G	A	2024-02-11											37528649
c.365T>C (V122A)	CALM1	c.365T>C	V122A	CALM1:c.365T>C (V122A)	VUS		fx|pm1|pm2|pp2	fx|pm2|pp2	vus	vus	TRUE	p.V122A	fx	NM_006888.6	NC_000014.9:g.90404458T>C	14	90404458	T	C	NC_000014.8:g.90870802T>C	14	90870802	T	C	2024-02-11		29269382
c.356A>T (D119V)	CALM2	c.356A>T	D119V	CALM2:c.356A>T (D119V)	VUS	disease/sudden cardiac death	pm1|pm2|pp2|unweighted_case	pm2|pp2|pp3|unweighted_case	vus	vus	TRUE	p.D119V	unweighted_case	NM_001743.6	NC_000002.12:g.47161788T>A	2	47161788	T	A	NC_000002.11:g.47388927T>A	2	47388927	T	A	2024-02-11																36346469
c.340G>T (G114W)	CALM3	c.340G>T	G114W	CALM3:c.340G>T (G114W)	P	disease/catecholaminergic polymorphic ventricular tachycardia	add_report|pm1|pm2|pm6|pp1|pp2|ppc|ps3	add_report|pm2|pm6|pp1|pp2|ppc|ps3	pathogenic	pathogenic	TRUE	p.G114W	add_report|na3|pm6|pp1|ppc|ps3	NM_005184.4	NC_000019.10:g.46608900G>T	19	46608900	G	T	NC_000019.9:g.47112157G>T	19	47112157	G	T	2024-02-11	33200177					33200177	37528649				37528649			33200177
c.340G>C (G114R)	CALM2	c.340G>C	G114R	CALM2:c.340G>C (G114R)	P	disease/sudden cardiac death	add_report|fx|pm2|pp2|ps3|unweighted_case	add_report|fx|pm2|pp2|ps3|unweighted_case	likely_pathogenic	likely_pathogenic	TRUE	p.G114R	add_report|fx|ps3|unweighted_case	NM_001743.6	NC_000002.12:g.47161804C>G	2	47161804	C	G	NC_000002.11:g.47388943C>G	2	47388943	C	G	2024-02-11	36352129; 33595060	37663247												33200177		33200177; 37528649
c.340G>A (G114R)	CALM2	c.340G>A	G114R	CALM2:c.340G>A (G114R)	P	disease/sudden cardiac death	add_report|fx|pm2|pp2|ps3|unweighted_case	add_report|fx|pm2|pp2|ps3|unweighted_case	likely_pathogenic	likely_pathogenic	TRUE	p.G114R	add_report|fx|ps3|unweighted_case	NM_001743.6	NC_000002.12:g.47161804C>T	2	47161804	C	T	NC_000002.11:g.47388943C>T	2	47388943	C	T	2024-02-11	36352129; 33595060	37663247												33200177		33200177; 37528649
c.314A>C (E105A)	CALM1	c.314A>C	E105A	CALM1:c.314A>C (E105A)	P	disease/long qt syndrome|disease/catecholaminergic polymorphic ventricular tachycardia	fx|pm1|pm2|pm6|pp2|ppc|ps3	fx|pm2|pm6|pp2|pp3|ps3|ps4m	pathogenic	pathogenic	TRUE	p.E105A	fp3|fx|na3|pm6|ppc|ps3	NM_006888.6	NC_000014.9:g.90404407A>C	14	90404407	A	C	NC_000014.8:g.90870751A>C	14	90870751	A	C	2024-02-11		37965565				28491771;					28491771; 37528649			37958614; 30937913
c.313G>A (E105K)	CALM1	c.313G>A	E105K	CALM1:c.313G>A (E105K)	P	disease/long qt syndrome	pm1|pm2|pp2|ppc	pm2|pm5|pp2|pp3|ppc	likely_pathogenic	likely_pathogenic	TRUE	p.E105K	na3|ppc	NM_006888.6	NC_000014.9:g.90404406G>A	14	90404406	G	A	NC_000014.8:g.90870750G>A	14	90870750	G	A	2024-02-11											37528649
c.310G>C (E104Q)	CALM3	c.310G>C	E104Q	CALM3:c.310G>C (E104Q)	VUS		pm1|pm2|pp2	bp4|pm2|pp2	vus	vus	TRUE	p.E104Q	note	NM_001329923.1	NC_000019.10:g.46608978G>C	19	46608978	G	C	NC_000019.9:g.47112235G>C	19	47112235	G	C	2024-02-11
c.308C>T (A103V)	CALM3	c.308C>T	A103V	CALM3:c.308C>T (A103V)	P	disease/catecholaminergic polymorphic ventricular tachycardia	fx|pm1|pm2|pp1m|pp2|ppc|ps3	fx|pm2|pp1m|pp2|pp3|ps3|ps4m	pathogenic	pathogenic	TRUE	p.A103V	fx|na1|na3|pp1|ppc|ps3	NM_005184.4	NC_000019.10:g.46608868C>T	19	46608868	C	T	NC_000019.9:g.47112125C>T	19	47112125	C	T	2024-02-11		33770503					27516456; 37528649				27516456; 37528649			27516456; 31230402
c.308C>T (A103V)	CALM1	c.308C>T	A103V	CALM1:c.308C>T (A103V)	VUS		fx|pm1|pm2|pp2	fx|pm2|pp2|pp3	vus	vus	TRUE	p.A103V	fp1|fx|na3	NM_006888.6	NC_000014.9:g.90404401C>T	14	90404401	C	T	NC_000014.8:g.90870745C>T	14	90870745	C	T	2024-02-11		37965565; 31587513; 33770503
c.307G>A (A103T)	CALM3	c.307G>A	A103T	CALM3:c.307G>A (A103T)	P	disease/long qt syndrome	pm1|pm2|pp2|ppc	pm2|pm5|pp2|pp3|ppc	likely_pathogenic	likely_pathogenic	TRUE	p.A103T	na3|ppc	NM_005184.4	NC_000019.10:g.46608867G>A	19	46608867	G	A	NC_000019.9:g.47112124G>A	19	47112124	G	A	2024-02-11											37528649
c.307G>A (A103T)	CALM1	c.307G>A	A103T	CALM1:c.307G>A (A103T)	VUS	disease/sudden cardiac death	pm1|pm2|pp2|unweighted_case	pm2|pp2|pp3|unweighted_case	vus	vus	TRUE	p.A103T	fp1|unweighted_case	NM_006888.6	NC_000014.9:g.90404400G>A	14	90404400	G	A	NC_000014.8:g.90870744G>A	14	90870744	G	A	2024-02-11																36293497
c.29T>C (I10T)	CALM2	c.29T>C	I10T	CALM2:c.29T>C (I10T)	VUS		fx|pm2|pp2	fx|pm2|pp2|pp3	vus	vus	TRUE	p.I10T	fx	NM_001743.6	NC_000002.12:g.47170739A>G	2	47170739	A	G	NC_000002.11:g.47397878A>G	2	47397878	A	G	2024-02-11		37663247
c.294T>G (N98K)	CALM1	c.294T>G	N98K	CALM1:c.294T>G (N98K)	P	disease/long qt syndrome	pm1|pm2|pm6|pp2|ppc_het	pm2|pm6|pp2|ppc_het	likely_pathogenic	likely_pathogenic	TRUE	p.N98K	na3|pm6|ppc_het	NM_006888.6	NC_000014.9:g.90404387T>G	14	90404387	T	G	NC_000014.8:g.90870731T>G	14	90870731	T	G	2024-02-11						34860437						34860437
c.294T>A (N98K)	CALM1	c.294T>A	N98K	CALM1:c.294T>A (N98K)	P	disease/long qt syndrome		pm2|pm6|pp2|ppc_het	likely_pathogenic	likely_pathogenic	TRUE	p.N98K	na3|pm6|ppc_het	NM_006888.6	NC_000014.9:g.90404387T>A	14	90404387	T	A	NC_000014.8:g.90870731T>A	14	90870731	T	A	2024-02-11						34860437
c.293A>T (N98I)	CALM2	c.293A>T	N98I	CALM2:c.293A>T (N98I)	P	disease/long qt syndrome	pm2|pm6|pp2|ppc|ps3|ps4m	pm2|pm6|pp2|pp3|ps3|ps4m	pathogenic	pathogenic	TRUE	p.N98I	na1|na3|pm6|ppc|ps3|ps4m	NM_001743.6	NC_000002.12:g.47161851T>A	2	47161851	T	A	NC_000002.11:g.47388990T>A	2	47388990	T	A	2024-02-11						24917665					24917665			24917665; 31230402	37528649
c.293A>G (N98S)	CALM3	c.293A>G	N98S	CALM3:c.293A>G (N98S)	P		fx|pm1|pm2|pp2|ps3	fx|pm2|pp2|ps3	likely_pathogenic	likely_pathogenic	TRUE	p.N98S	fp1|fx|ps3	NM_005184.4	NC_000019.10:g.46608853A>G	19	46608853	A	G	NC_000019.9:g.47112110A>G	19	47112110	A	G	2024-02-11		27516456												28662798
c.293A>G (N98S)	CALM1	c.293A>G	N98S	CALM1:c.293A>G (N98S)	P	disease/long qt syndrome|disease/catecholaminergic polymorphic ventricular tachycardia|disease/sudden cardiac death	fx|pm1|pm2|pm6|pp2|ppc|ps3|ps4m|unweighted_case	fx|pm2|pm6|pp2|ps3|ps4m|unweighted_case	pathogenic	pathogenic	TRUE	p.N98S	fp1|fp3|fx|na1|na3|pm6|ppc|ps3|ps4m|unweighted_case	NM_006888.6	NC_000014.9:g.90404386A>G	14	90404386	A	G	NC_000014.8:g.90870730A>G	14	90870730	A	G	2024-02-11		33211795; 37965565; 36920509; 32012279; 28575668; 32929985; 29269382; 29932249;				37380439; 34729453					31395126; 37905352			24563457; 34729453	37528649; 37380439; 34729453	34930847
c.293A>G (N98S)	CALM2	c.293A>G	N98S	CALM2:c.293A>G (N98S)	P	disease/catecholaminergic polymorphic ventricular tachycardia|disease/long qt syndrome	fx|pm2|pm6|pp2|ppc|ppc_het|ps3|ps4m	fx|pm2|pm6|pp2|pp3|ps3|ps4m	pathogenic	pathogenic	TRUE	p.N98S	fx|na3|pm6|ppc|ppc_het|ps3|ps4m	NM_001743.6	NC_000002.12:g.47161851T>C	2	47161851	T	C	NC_000002.11:g.47388990T>C	2	47388990	T	C	2024-02-11		28335032; 37663247				24917665; 27100291; 37380439					37380439	24917665		24917665; 24563457; 26164367	27100291; 37528649
c.293A>C (N98T)	CALM1	c.293A>C	N98T	CALM1:c.293A>C (N98T)	P	disease/long qt syndrome	pm1|pm2|pp2|ppc	pm2|pm5|pp2|ppc	likely_pathogenic	likely_pathogenic	TRUE	p.N98T	alias|ppc	NM_006888.6	NC_000014.9:g.90404386A>C	14	90404386	A	C	NC_000014.8:g.90870730A>C	14	90870730	A	C	2024-02-11											37528649
c.287A>T (D96V)	CALM1	c.287A>T	D96V	CALM1:c.287A>T (D96V)	P		fx|pm1|pm2|pp2|ps3	fx|pm2|pp2|pp3|ps3	likely_pathogenic	likely_pathogenic	TRUE	p.D96V	fp1|fp3|fx|na1|na3|ps3	NM_006888.6	NC_000014.9:g.90404380A>T	14	90404380	A	T	NC_000014.8:g.90870724A>T	14	90870724	A	T	2024-02-11		24563457; 33211795; 32012279; 31587513; 27516456												36821382; 27927985; 30348784; 26309258
c.287A>T (D96V)	CALM2	c.287A>T	D96V	CALM2:c.287A>T (D96V)	P	disease/long qt syndrome	pm2|pm6|pp2|ppc|ppc_het|ps3|ps4m	pm2|pm6|pp2|pp3|ps3|ps4m	pathogenic	pathogenic	TRUE	p.D96V	na3|pm6|ppc|ppc_het|ps3|ps4m	NM_001743.6	NC_000002.12:g.47161857T>A	2	47161857	T	A	NC_000002.11:g.47388996T>A	2	47388996	T	A	2024-02-11						23388215; 37380439					37380439	23388215		23388215; 24563457; 26164367	37528649
c.287A>T (D96V)	CALM3	c.287A>T	D96V	CALM3:c.287A>T (D96V)	P		fx|pm1|pm2|pp2|pp3|ps3	fx|pm2|pp2|pp3|ps3	likely_pathogenic	pathogenic	FALSE	p.D96V	alias|fp1|fx|ps3	NM_005184.4	NC_000019.10:g.46608847A>T	19	46608847	A	T	NC_000019.9:g.47112104A>T	19	47112104	A	T	2024-02-11		27516456; 33770503												29932249
c.287A>G (D96G)	CALM2	c.287A>G	D96G	CALM2:c.287A>G (D96G)	P	disease/long qt syndrome	pm2|pm6|pp2|pp3|ppc|ps4m	pm2|pm6|pp2|pp3|ps4m	likely_pathogenic	likely_pathogenic	TRUE	p.D96G	na3|pm6|ppc|ps4m	NM_001743.6	NC_000002.12:g.47161857T>C	2	47161857	T	C	NC_000002.11:g.47388996T>C	2	47388996	T	C	2024-02-11						37380439					37380439				37528649
c.287A>G (D96G)	CALM3	c.287A>G	D96G	CALM3:c.287A>G (D96G)	P	disease/sudden cardiac death	pm1|pm2|pp2|pp3|unweighted_case	pm2|pm5|pp2|pp3|unweighted_case	likely_pathogenic	likely_pathogenic	TRUE	p.D96G	fp1|unweighted_case	NM_005184.4	NC_000019.10:g.46608847A>G	19	46608847	A	G	NC_000019.9:g.47112104A>G	19	47112104	A	G	2024-02-11																38229148
c.286G>C (D96H)	CALM1	c.286G>C	D96H	CALM1:c.286G>C (D96H)	P		fx|pm1|pm2|pp2|pp3	fx|pm2|pm5|pp2|pp3	likely_pathogenic	likely_pathogenic	TRUE	p.D96H	fp1|fx	NM_006888.6	NC_000014.9:g.90404379G>C	14	90404379	G	C	NC_000014.8:g.90870723G>C	14	90870723	G	C	2024-02-11		29269382
c.286G>C (D96H)	CALM3	c.286G>C	D96H	CALM3:c.286G>C (D96H)	P	disease/long qt syndrome	pm1|pm2|pp2|pp3|ppc|ppc_het|ps4m	pm2|pp2|pp3|ps4m	likely_pathogenic	likely_pathogenic	TRUE	p.D96H	na3|ppc|ppc_het|ps4m	NM_005184.4	NC_000019.10:g.46608846G>C	19	46608846	G	C	NC_000019.9:g.47112103G>C	19	47112103	G	C	2024-02-11											30530868; 31535183; 33614747	28491681			37528649
c.281A>C (D94A)	CALM3	c.281A>C	D94A	CALM3:c.281A>C (D94A)	P	disease/long qt syndrome	pm1|pm2|pp2|ppc	pm2|pp2|pp3|ps4m	likely_pathogenic	likely_pathogenic	TRUE	p.D94A	ppc	NM_005184.4	NC_000019.10:g.46608584A>C	19	46608584	A	C	NC_000019.9:g.47111841A>C	19	47111841	A	C	2024-02-11											30574507; 37528649
c.281A>C (D94A)	CALM1	c.281A>C	D94A	CALM1:c.281A>C (D94A)	VUS		fx|pm1|pm2|pp2	fx|pm2|pp2|pp3	vus	vus	TRUE	p.D94A	fp1|fx|na1	NM_006888.6	NC_000014.9:g.90403964A>C	14	90403964	A	C	NC_000014.8:g.90870308A>C	14	90870308	A	C	2024-02-11		29269382
c.279T>G (F93L)	CALM1	c.279T>G	F93L	CALM1:c.279T>G (F93L)	VUS		fx|pm1|pm2|pp2	fx|pm2|pp2|pp3	vus	vus	TRUE	p.F93L	fx	NM_006888.6	NC_000014.9:g.90403962T>G	14	90403962	T	G	NC_000014.8:g.90870306T>G	14	90870306	T	G	2024-02-11		33211795
c.279T>A (F93L)	CALM1	c.279T>A	F93L	CALM1:c.279T>A (F93L)	VUS		fx|pm1|pm2|pp2	fx|pm2|pp2|pp3	vus	vus	TRUE	p.F93L	fx	NM_006888.6	NC_000014.9:g.90403962T>A	14	90403962	T	A	NC_000014.8:g.90870306T>A	14	90870306	T	A	2024-02-11		33211795
c.277T>C (F93L)	CALM1	c.277T>C	F93L	CALM1:c.277T>C (F93L)	VUS		fx|pm1|pm2|pp2	fx|pm2|pp2|pp3	vus	vus	TRUE	p.F93L	fx	NM_006888.6	NC_000014.9:g.90403960T>C	14	90403960	T	C	NC_000014.8:g.90870304T>C	14	90870304	T	C	2024-02-11		33211795
c.270C>G (F90L)	CALM1	c.270C>G	F90L	CALM1:c.270C>G (F90L)	P	disease/idiopathic ventricular fibrillation|disease/long qt syndrome	fx|pm1|pm2|pp1m|pp2|ppc|ps3			pathogenic	FALSE	p.F90L	fp1|fp3|fx|na3|pp1|ppc|ps3	NM_006888.6	NC_000014.9:g.90403953C>G	14	90403953	C	G	NC_000014.8:g.90870297C>G	14	90870297	C	G	2024-02-11		33211795; 37965565; 31587513; 29932249					24076290; 37528649				24076290; 37528649			31230402;
c.270C>G (F90L)	CALM2	c.270C>G	F90L	CALM2:c.270C>G (F90L)	VUS	disease/sudden cardiac death	add_report|pm2|pp2|unweighted_case	add_report|pm2|pp2|pp3|unweighted_case	vus	vus	TRUE	p.F90L	add_report|fp1|na3|unweighted_case	NM_001743.6	NC_000002.12:g.47162301G>C	2	47162301	G	C	NC_000002.11:g.47389440G>C	2	47389440	G	C	2024-02-11	33191766															27114410; 37528649
c.270C>A (F90L)	CALM1	c.270C>A	F90L	CALM1:c.270C>A (F90L)	P	disease/idiopathic ventricular fibrillation|disease/long qt syndrome	fx|pm1|pm2|pp1m|pp2|ppc|ps3			pathogenic	FALSE	p.F90L	fp1|fp3|fx|na3|pp1|ppc|ps3	NM_006888.6	NC_000014.9:g.90403953C>A	14	90403953	C	A	NC_000014.8:g.90870297C>A	14	90870297	C	A	2024-02-11		33211795; 37965565; 31587513; 29932249					24076290; 37528649				24076290; 37528649			31230402;
c.270C>A (F90L)	CALM2	c.270C>A	F90L	CALM2:c.270C>A (F90L)	VUS	disease/sudden cardiac death	add_report|pm2|pp2|unweighted_case	add_report|pm2|pp2|pp3|unweighted_case	vus	vus	TRUE	p.F90L	add_report|fp1|na3|unweighted_case	NM_001743.6	NC_000002.12:g.47162301G>T	2	47162301	G	T	NC_000002.11:g.47389440G>T	2	47389440	G	T	2024-02-11	33191766															27114410; 37528649	27114410
c.268T>C (F90L)	CALM1	c.268T>C	F90L	CALM1:c.268T>C (F90L)	P	disease/idiopathic ventricular fibrillation|disease/long qt syndrome	fx|pm1|pm2|pp1m|pp2|ppc|ps3	fx|pm2|pp1m|pp2|pp3|ps3|ps4m	pathogenic	pathogenic	TRUE	p.F90L	fp1|fp3|fx|na3|pp1|ppc|ps3	NM_006888.6	NC_000014.9:g.90403951T>C	14	90403951	T	C	NC_000014.8:g.90870295T>C	14	90870295	T	C	2024-02-11		33211795; 37965565; 31587513; 29932249					24076290; 37528649				24076290; 37528649			31230402;
c.268T>C (F90L)	CALM2	c.268T>C	F90L	CALM2:c.268T>C (F90L)	VUS	disease/sudden cardiac death	add_report|pm2|pp2|unweighted_case	add_report|pm2|pp2|pp3|unweighted_case	vus	vus	TRUE	p.F90L	add_report|fp1|na3|unweighted_case	NM_001743.6	NC_000002.12:g.47162303A>G	2	47162303	A	G	NC_000002.11:g.47389442A>G	2	47389442	A	G	2024-02-11	33191766															27114410; 37528649
c.248A>G (E83G)	CALM2	c.248A>G	E83G	CALM2:c.248A>G (E83G)	P	disease/catecholaminergic polymorphic ventricular tachycardia	pm2|pm6|pp2|ppc	pm2|pm6|pp2|pp3|ppc	likely_pathogenic	likely_pathogenic	TRUE	p.E83G	pm6|ppc	NM_001743.6	NC_000002.12:g.47162323T>C	2	47162323	T	C	NC_000002.11:g.47389462T>C	2	47389462	T	C	2024-02-11						37850595					37850595
c.247G>A (E83K)	CALM1	c.247G>A	E83K	CALM1:c.247G>A (E83K)	P	disease/catecholaminergic polymorphic ventricular tachycardia|disease/long qt syndrome	pm1|pm2|pp2|ppc	pm2|pp2|pp3|ppc	vus	likely_pathogenic	FALSE	p.E83K	ppc	NM_006888.6	NC_000014.9:g.90403930G>A	14	90403930	G	A	NC_000014.8:g.90870274G>A	14	90870274	G	A	2024-02-11											37528649
c.216G>T (M72I)	CALM1	c.216G>T	M72I	CALM1:c.216G>T (M72I)	VUS		pm1|pm2|pp2	pm2|pp2	vus	vus	TRUE	p.M72I	note	NM_006888.6	NC_000014.9:g.90403899G>T	14	90403899	G	T	NC_000014.8:g.90870243G>T	14	90870243	G	T	2024-02-11
c.216G>C (M72I)	CALM1	c.216G>C	M72I	CALM1:c.216G>C (M72I)	VUS		pm1|pm2|pp2	pm2|pp2	vus	vus	TRUE	p.M72I	note	NM_006888.6	NC_000014.9:g.90403899G>C	14	90403899	G	C	NC_000014.8:g.90870243G>C	14	90870243	G	C	2024-02-11
c.216G>A (M72I)	CALM1	c.216G>A	M72I	CALM1:c.216G>A (M72I)	VUS		pm1|pm2|pp2	pm2|pp2	vus	vus	TRUE	p.M72I	note	NM_006888.6	NC_000014.9:g.90403899G>A	14	90403899	G	A	NC_000014.8:g.90870243G>A	14	90870243	G	A	2024-02-11
c.203A>C (E68A)	CALM2	c.203A>C	E68A	CALM2:c.203A>C (E68A)	VUS	disease/long qt syndrome	pm2|pp1|pp2|ppc	pm2|pp1|pp2|pp3|ppc	likely_pathogenic	vus	FALSE	p.E68A	pp1|ppc	NM_001743.6	NC_000002.12:g.47162368T>G	2	47162368	T	G	NC_000002.11:g.47389507T>G	2	47389507	T	G	2024-02-11							37528649				37528649
c.203A>C (E68A)	CALM3	c.203A>C	E68A	CALM3:c.203A>C (E68A)	VUS		fx|pm2|pp2	fx|pm2|pp2|pp3	vus	vus	TRUE	p.E68A	fx|na1	NM_005184.4	NC_000019.10:g.46608506A>C	19	46608506	A	C	NC_000019.9:g.47111763A>C	19	47111763	A	C	2024-02-11		34502077
c.192T>G (I64M)	CALM2	c.192T>G	I64M	CALM2:c.192T>G (I64M)	VUS		pm2|pp2|unweighted_case	pm2|pp2|pp3|unweighted_case	vus	vus	TRUE	p.I64M	unweighted_case	NM_001743.6	NC_000002.12:g.47162379A>C	2	47162379	A	C	NC_000002.11:g.47389518A>C	2	47389518	A	C	2024-02-11																37528649
c.188C>G (T63R)	CALM2	c.188C>G	T63R	CALM2:c.188C>G (T63R)	VUS		pm2|pp2|unweighted_case	pm2|pp2|pp3|unweighted_case	vus	vus	TRUE	p.T63R	unweighted_case	NM_001743.6	NC_000002.12:g.47162383G>C	2	47162383	G	C	NC_000002.11:g.47389522G>C	2	47389522	G	C	2024-02-11																37528649
c.172G>C (A58P)	CALM2	c.172G>C	A58P	CALM2:c.172G>C (A58P)	VUS	disease/long qt syndrome	pm2|pp2|ppc	pm2|pp2|pp3|ppc	vus	vus	TRUE	p.A58P	ppc	NM_001743.6	NC_000002.12:g.47162525C>G	2	47162525	C	G	NC_000002.11:g.47389664C>G	2	47389664	C	G	2024-02-11											37528649
c.161A>T (N54I)	CALM2	c.161A>T	N54I	CALM2:c.161A>T (N54I)	P		pm2|pp2|ps3	pm2|pp2|pp3|ps3	likely_pathogenic	likely_pathogenic	TRUE	p.N54I	na1|ps3	NM_001743.6	NC_000002.12:g.47162536T>A	2	47162536	T	A	NC_000002.11:g.47389675T>A	2	47389675	T	A	2024-02-11														26164367; 36920509
c.161A>T (N54I)	CALM1	c.161A>T	N54I	CALM1:c.161A>T (N54I)	P	disease/catecholaminergic polymorphic ventricular tachycardia|disease/sudden cardiac death	fx|pm1|pm2|pp1m|pp2|ppc|ppc_het|ps3|unweighted_case	fx|pm2|pp1m|pp2|pp3|ps3|ps4m|unweighted_case	pathogenic	pathogenic	TRUE	p.N54I	fp3|fx|na1|na3|pp1|ppc|ppc_het|ps3|unweighted_case	NM_006888.6	NC_000014.9:g.90401385A>T	14	90401385	A	T	NC_000014.8:g.90867729A>T	14	90867729	A	T	2024-02-11		24816216; 37965565; 32012279; 29932249					23040497; 37528649				37528649	23040497		23040497; 24563457; 36920509		33191766
c.161A>T (N54I)	CALM3	c.161A>T	N54I	CALM3:c.161A>T (N54I)	VUS		fx|pm2|pp2	fx|pm2|pp2|pp3	vus	vus	TRUE	p.N54I	fp1|fx	NM_005184.4	NC_000019.10:g.46608323A>T	19	46608323	A	T	NC_000019.9:g.47111580A>T	19	47111580	A	T	2024-02-11		33770503
c.149A>G (Q50R)	CALM1	c.149A>G	Q50R	CALM1:c.149A>G (Q50R)	VUS		fx|pm1|pm2|pp2	fx|pm2|pp2|pp3	vus	vus	TRUE	p.Q50R	fp1|fx	NM_006888.6	NC_000014.9:g.90401373A>G	14	90401373	A	G	NC_000014.8:g.90867717A>G	14	90867717	A	G	2024-02-11		37965565
c.143A>G (E48G)	CALM1	c.143A>G	E48G	CALM1:c.143A>G (E48G)	VUS		fx|pm1|pm2|pp2	fx|pm2|pp2|pp3	vus	vus	TRUE	p.E48G	fx	NM_006888.6	NC_000014.9:g.90401367A>G	14	90401367	A	G	NC_000014.8:g.90867711A>G	14	90867711	A	G	2024-02-11		29269382
c.136G>A (E46K)	CALM2	c.136G>A	E46K	CALM2:c.136G>A (E46K)	P	disease/catecholaminergic polymorphic ventricular tachycardia	pm2|pm6|pp2|ps4m	pm2|pm6|pp2|ps4m	likely_pathogenic	likely_pathogenic	TRUE	p.E46K	na1|pm6|ps4m	NM_001743.6	NC_000002.12:g.47162561C>T	2	47162561	C	T	NC_000002.11:g.47389700C>T	2	47389700	C	T	2024-02-11						37380439									37380439; 37528649
c.104C>T (T35I)	CALM2	c.104C>T	T35I	CALM2:c.104C>T (T35I)	VUS	disease/catecholaminergic polymorphic ventricular tachycardia	pm2|pp1|pp2|ppc	pm2|pp1|pp2|pp3|ppc	likely_pathogenic	vus	FALSE	p.T35I	na3|pp1|ppc	NM_001743.6	NC_000002.12:g.47162593G>A	2	47162593	G	A	NC_000002.11:g.47389732G>A	2	47389732	G	A	2024-02-11							37528649				37528649
(F142A)	CALM1		F142A	CALM1: (F142A)	P		fx|pm1|pm2|pm5|pp2	fx|pm2|pm5|pp2	vus	vus	TRUE	p.F142A	fx	NM_006888.6											2024-02-11		31278385
(Q136M)	CALM1		Q136M	CALM1: (Q136M)	P		fx|pm1|pm2|pm5|pp2	fx|pm2|pm5|pp2	vus	vus	TRUE	p.Q136M	fx	NM_006888.6											2024-02-11		31283071
(G114W)	CALM2		G114W	CALM2: (G114W)	P		fx|pm2|pp2|ps3	fx|pm2|pp2|ps3	likely_pathogenic	likely_pathogenic	TRUE	p.G114W	fx|na1|ps3	NM_001743.6											2024-02-11		37663247												33200177
(F13M)	CALM1		F13M	CALM1: (F13M)	VUS		fx|pm2|pp2	fx|pm2|pp2	vus	vus	TRUE	p.F13M	fx	NM_006888.6											2024-02-11		31283071
(F69A)	CALM1		F69A	CALM1: (F69A)	VUS		fx|pm1|pm2|pp2	fx|pm2|pp2	vus	vus	TRUE	p.F69A	fx	NM_006888.6											2024-02-11		31278385
(F69M)	CALM1		F69M	CALM1: (F69M)	VUS		fx|pm1|pm2|pp2	fx|pm2|pp2	vus	vus	TRUE	p.F69M	fx	NM_006888.6											2024-02-11		31283071
(F93A)	CALM1		F93A	CALM1: (F93A)	VUS		fx|pm1|pm2|pp2	fx|pm2|pp2	vus	vus	TRUE	p.F93A	fx	NM_006888.6											2024-02-11		31278385
(G114W)	CALM1		G114W	CALM1: (G114W)	VUS		fx|pm1|pm2|pp2	fx|pm2|pp2	vus	vus	TRUE	p.G114W	fp1|fx|na1	NM_006888.6											2024-02-11		37965565
(M110A)	CALM1		M110A	CALM1: (M110A)	VUS		fx|pm1|pm2|pp2	fx|pm2|pp2	vus	vus	TRUE	p.M110A	fx	NM_006888.6											2024-02-11		31278385
(M36T)	CALM1		M36T	CALM1: (M36T)	VUS		pm2|pp2	pm2|pp2	vus	vus	TRUE	p.M36T	note												2024-02-11
(Q9A)	CALM1		Q9A	CALM1: (Q9A)	VUS		fx|pm2|pp2	fx|pm2|pp2	vus	vus	TRUE	p.Q9A	fp4|fx	NM_006888.6											2024-02-11		31283071
(Y100T)	CALM1		Y100T	CALM1: (Y100T)	VUS		fx|pm1|pm2|pp2	fx|pm2|pp2	vus	vus	TRUE	p.Y100T	fx	NM_006888.6											2024-02-11		31283071
